# Supplementary material for: Comprehensive genomic and digital pathology profiling of tobacco‐chewer female oral cancer patients simultaneously with integration of single‐cell datasets identifies clinically actionable patient subgroups
Source: Clin Transl Med. 2025 Jul 7;15(7):e70386. doi: 10.1002/ctm2.70386 (PMC12230625; doi:10.1002/ctm2.70386)
Supplement: Supplementary file 4 — Supporting Information [file CTM2-15-e70386-s003.xlsx]

## Sheet: Sheet1
Table S1: Clinical data for 38 female oral cancer patients from southern Indian cohort.
Age (Years)	Median	54
	Range	40 - 76
Tumour grade	Moderately differentiated	9 (23.68%)
	Well differentiated	29 (76.32%)
Tumour stage (Pathological)	T1	0 (0%)
	T2	17 (44.74%)
	T3	10 (26.31%)
	T4	11 (28.95%)
Lymph node metastasis	Present	16 (42.10%)
	Absent	22 (57.90%)
Mode of adjuvant treatment	RT	11 (28.95%)
	CT+RT	24 (63.16%)
Disease free survival (Months)	Median	28
	Mean	26.46
	Range	9 - 38
Relapse	Present	10 (26.31%)
	Absent	27 (71.05%)
Note: 1 patient was lost during followup
						s
