# Supplementary material for: Comprehensive genomic and digital pathology profiling of tobacco‐chewer female oral cancer patients simultaneously with integration of single‐cell datasets identifies clinically actionable patient subgroups
Source: Clin Transl Med. 2025 Jul 7;15(7):e70386. doi: 10.1002/ctm2.70386 (PMC12230625; doi:10.1002/ctm2.70386)
Supplement: Supplementary file 5 — Supporting Information [file CTM2-15-e70386-s005.xlsx]

## Sheet: Shee 1
Table S2: Numbers of somatic mutations in tumours of female OSCC-GB patients (N=38) from southern Indian cohort.
Patient ID	Silent	Missense Mutation	Nonsense Mutation	Nonstop Mutation	Splice Site	Frame Shift Del	In Frame Del	Frame Shift Ins	In Frame Ins	De novo Start InFrame	De novo Start OutOfFrame	Start Codon SNP	Total
905174	1	5	0	0	1	0	1	0	0	0	0	0	8
727843	0	9	0	0	2	0	1	0	0	0	0	0	12
674305	3	6	3	0	2	2	0	0	0	0	0	0	16
891721	5	11	0	0	1	3	1	0	0	0	0	0	21
692506	7	21	0	0	2	1	0	1	0	0	0	0	32
743612	6	20	2	0	2	1	1	0	0	0	0	0	32
686801	5	21	4	0	3	2	0	0	0	0	0	0	35
803043	8	36	3	0	1	1	0	0	0	0	0	0	49
732830	11	36	3	0	0	1	1	1	0	0	0	0	53
737686	17	34	3	0	1	1	0	1	0	0	0	0	57
825327	9	50	4	0	0	1	0	0	0	0	0	0	64
710243	19	44	5	0	2	2	0	2	0	0	0	0	74
901774	19	46	5	0	4	2	4	0	0	0	0	0	80
814889	23	45	9	0	1	1	3	0	0	0	0	0	82
720440	18	51	4	0	2	1	5	2	0	0	0	0	83
635071	25	50	8	0	2	2	0	1	1	0	0	0	89
655704	30	57	6	0	4	0	0	4	0	0	0	0	101
863578	28	58	7	1	4	1	2	2	0	0	0	0	103
653986	34	55	1	0	5	5	4	0	0	0	0	0	104
689893	26	67	5	0	5	3	1	0	0	0	0	0	107
764794	28	70	7	0	2	2	3	0	0	0	0	1	113
801406	34	66	6	0	4	5	3	1	0	0	0	1	120
692019	34	78	3	0	2	4	2	1	0	0	0	0	124
758962	25	87	3	0	4	2	1	2	0	0	0	0	124
690652	33	80	8	0	3	3	0	2	0	1	0	0	130
649907	36	75	7	0	10	6	1	1	0	1	1	0	138
509800	34	86	3	0	10	4	1	1	0	0	0	0	139
792154	38	97	8	0	5	4	2	1	0	0	0	0	155
910536	36	111	5	1	1	5	1	3	1	0	0	0	164
680603	46	106	12	0	4	3	2	2	0	0	0	0	175
710219	27	115	13	0	10	3	4	0	0	2	1	0	175
666223	44	122	18	0	10	4	0	1	0	0	0	0	199
751773	57	124	8	0	6	4	2	2	1	0	0	0	204
799562	65	119	26	0	8	2	0	0	0	0	0	1	221
787789	56	162	16	0	5	4	1	4	0	0	0	0	248
910059	91	266	30	0	10	7	1	2	0	0	1	0	408
742539	129	344	34	1	22	3	3	1	0	0	0	1	538
688684	188	327	26	0	15	5	1	0	1	0	0	1	564
