# Supplementary material for: Comprehensive genomic and digital pathology profiling of tobacco‐chewer female oral cancer patients simultaneously with integration of single‐cell datasets identifies clinically actionable patient subgroups
Source: Clin Transl Med. 2025 Jul 7;15(7):e70386. doi: 10.1002/ctm2.70386 (PMC12230625; doi:10.1002/ctm2.70386)
Supplement: Supplementary file 6 — Supporting Information [file CTM2-15-e70386-s010.xlsx]

## Sheet: Sheet1
Table S3: Arm level copy-number amplifications and deletions detected through ASCAT-GISTIC pipeline
Chrom Arm	No. of Genes	Amp frequency	Amp z-score	Amp q-value	Del Frequency	Del z-score	Del q-value
1p	2121	0	-0.743	0.916	0.03	0.595	0.769
1q	1955	0	-0.834	0.916	0	-0.834	0.911
2p	924	0.06	0.47	0.916	0	-1.19	0.911
2q	1556	0.06	1.05	0.638	0	-0.974	0.911
3p	1062	0	-1.06	0.916	0.19	4.97	1.29e-05
3q	1139	0.12	2.64	0.0319	0.09	1.77	0.242
4p	489	0	-1.33	0.916	0.06	0.178	0.911
4q	1049	0.03	-0.281	0.916	0.03	-0.281	0.911
5p	270	0.11	1.53	0.351	0	-1.35	0.911
5q	1427	0	-1.04	0.916	0.03	-0.072	0.911
6p	1173	0	-1.14	0.916	0	-1.14	0.911
6q	839	0.03	-0.424	0.916	0	-1.24	0.911
7p	641	0.11	1.93	0.175	0.03	-0.399	0.911
7q	1277	0.06	0.804	0.747	0.03	-0.114	0.911
8p	580	0.03	-0.36	0.916	0.17	3.46	0.00312
8q	859	0.19	4.14	0.000679	0.13	2.52	0.0457
9p	422	0.18	3.35	0.0052	0.07	0.404	0.837
9q	1113	0.14	3.37	0.0052	0.03	-0.12	0.911
10p	409	0	-1.31	0.916	0.11	1.65	0.242
10q	1268	0	-1.08	0.916	0.06	0.753	0.677
11p	862	0.03	-0.352	0.916	0.06	0.465	0.834
11q	1515	0.03	0.0203	0.916	0.03	0.0203	0.911
12p	575	0.03	-0.553	0.916	0	-1.32	0.911
12q	1447	0	-1.04	0.916	0	-1.04	0.911
13q	654	0.03	-0.486	0.916	0.03	-0.486	0.911
14q	1341	0.11	2.73	0.0311	0	-1.02	0.911
15q	1355	0.03	-0.0633	0.916	0.06	0.878	0.617
16p	872	0	-1.24	0.916	0	-1.24	0.911
16q	702	0.03	-0.493	0.916	0	-1.28	0.911
17p	683	0.03	-0.411	0.916	0.09	1.16	0.483
17q	1592	0.03	0.0509	0.916	0	-0.975	0.911
18p	143	0	-1.38	0.916	0.11	1.43	0.332
18q	446	0	-1.3	0.916	0.11	1.68	0.242
19p	995	0	-1.1	0.916	0.17	3.98	0.000674
19q	1709	0	-0.887	0.916	0.11	3.41	0.00312
20p	355	0.08	0.85	0.747	0	-1.34	0.911
20q	753	0.08	1.16	0.597	0	-1.23	0.911
21q	509	0	-1.3	0.916	0.08	0.964	0.594
22q	921	0.03	-0.351	0.916	0.03	-0.351	0.911
