# Supplementary material for: Comprehensive genomic and digital pathology profiling of tobacco‐chewer female oral cancer patients simultaneously with integration of single‐cell datasets identifies clinically actionable patient subgroups
Source: Clin Transl Med. 2025 Jul 7;15(7):e70386. doi: 10.1002/ctm2.70386 (PMC12230625; doi:10.1002/ctm2.70386)
Supplement: Supplementary file 7 — Supporting Information [file CTM2-15-e70386-s006.xlsx]

## Sheet: Sheet1
Table S4: Proportion of TILs in tumours are positively associated with presence of oncogenic mutations and are negatively associated with EGFR amplification.
Patient ID	% TIL from 20X WSI generated from tumour H&E slide	EGFR copy number status	ALDH1L1 copy number status	Somatic mutation in TP53	Somatic mutation in CASP8	Oncogenic mutations in (TP53 / HRAS / PIK3CA)	Pathological stage and lymph node status	No. of somatic mutations	No. of driver gene mutations	% contribution of APOBEC signature (SBS2 and 13) in single base substitutions
688684	0	Amplified	Amplified				pT2N0M0	564	6	0
710219	0.07	Amplified	Amplified	Present	Present	Present	pT4aN2bM0	175	2	0
825327	0.1	Amplified	Amplified				pT4aN0M0	64	0	0
732830	0.14			Present			pT2N2bM0	53	2	0
814889	0.16			Present			pT2N2bM0	82	4	14.1
863578	0.18	Amplified	Amplified	Present			pT3N0M0	103	2	0
737686	0.5	Amplified		Present			pT2N0M0	57	1	38.2
690652	4.84				Present	Present	pT2N0M0	32	5	24
509800	5.59			Present	Present		pT2N1M0	139	2	0
692019	5.87			Present			pT2N0M0	124	4	9.4
692506	9.98				Present	Present	pT4aN0M0	32	4	0
686801	21.95				Present		pT2N1M0	35	5	0
655704	23.27		Amplified	Present			pT3N1M0	101	1	62.9
799562	26			Present	Present	Present	pT4aN0M0	221	6	45.7
689893	27.19				Present	Present	pT2N0M0	107	5	0
