# Supplementary material for: Comprehensive genomic and digital pathology profiling of tobacco‐chewer female oral cancer patients simultaneously with integration of single‐cell datasets identifies clinically actionable patient subgroups
Source: Clin Transl Med. 2025 Jul 7;15(7):e70386. doi: 10.1002/ctm2.70386 (PMC12230625; doi:10.1002/ctm2.70386)
Supplement: Supplementary file 8 — Supporting Information [file CTM2-15-e70386-s001.xlsx]

## Sheet: Sheet1
Table S5: Pathway enrichment analysis with all somatic mutations identified in this cohort through ReactomeFiViz module of Cytoscape (Most significantly enriched two pathways for each module is shown).
Module No.	Pathway	Number of genes in pathway	No of genes in FI module	Pathway ID	q value	Genes mapped to the pathway
1	RNA Polymerase II Transcription	913	9	R-HSA-73857	0.000165	NOTCH2, NOTCH3, NOTCH1, KMT2B, HDAC9, CHEK2, CDKN2A, NCOR2, TP53
	Notch signaling pathway	21	4	P00045	9.65e-06	NOTCH2, NOTCH3, NOTCH1, NCOR2
2	PI3K-Akt signaling pathway	354	8	hsa04151	2.62e-05	LAMA5, LAMA2, PIK3CD, ERBB4, HRAS, COL1A1, PIK3CA, EPHA2
	Integrin signalling pathway	158	7	P00034	5.76e-06	COL11A1, PIK3CD, COL19A1, FLNA, HRAS, COL1A1, PIK3CA
3	Calcium signaling pathway	240	8	hsa04020	1.96e-08	PRKCG, RYR2, ATP2B3, CACNA1D, CACNA1C, CACNA1F, PHKA2, RYR3
	cAMP signaling pathway	216	7	map04024	2.28e-07	RYR2, ATP2B3, CACNA1D, CACNA1C, CACNA1F, PDE10A, PDE3A
4	Wnt signaling pathway	272	7	P00057	2.71e-09	CDH4, PCDHGA6, CDH3, PCDH10, PCDHB1, PCDH8, FAT1
	Cadherin signaling pathway	100	6	P00012	1.05e-09	PCDHGA6, CDH3, PCDH10, PCDHB1, PCDH8, FAT1
Pathway enrichment analysis with all somatic mutations except oral cancer driver genes identified in this cohort through ReactomeFiViz module of Cytoscape.
1	RNA Polymerase II Transcription	913	5	R-HSA-73857	0.0149	NOTCH2, NOTCH3, HDAC9, NCOR2, CHEK2
2	Integrin signalling pathway	158	5	P00034	0.000179	COL11A1, PIK3CD, COL19A1, COL1A1, FLNA
	Focal adhesion	201	5	hsa04510	0.000462	LAMA5, LAMA2, PIK3CD, COL1A1, FLNA
3	Calcium signaling pathway	240	8	hsa04020	1.96e-08	PRKCG, RYR2, ATP2B3, CACNA1D, CACNA1C, CACNA1F, PHKA2, RYR3
	cAMP signaling pathway	216	7	map04024	2.28e-07	RYR2, ATP2B3, CACNA1D, CACNA1C, CACNA1F, PDE10A, PDE3A
4	Cadherin signaling pathway	100	5	P00012	2.41e-08	PCDHGA6, CDH3, PCDH10, PCDHB1, PCDH8
	Wnt signaling pathway	272	6	P00057	2.41e-08	CDH4, PCDHGA6, CDH3, PCDH10, PCDHB1, PCDH8
