# Supplementary material for: Comprehensive genomic and digital pathology profiling of tobacco‐chewer female oral cancer patients simultaneously with integration of single‐cell datasets identifies clinically actionable patient subgroups
Source: Clin Transl Med. 2025 Jul 7;15(7):e70386. doi: 10.1002/ctm2.70386 (PMC12230625; doi:10.1002/ctm2.70386)
Supplement: Supplementary file 9 — Supporting Information [file CTM2-15-e70386-s004.xlsx]

## Sheet: Sheet1
Table S6: Relative contributions and frequency of somatic mutational signatures (COSMICv3) in tumours.
Signature	Proposed Etiology	Detected in % of tumours	689893T	692506T	509800T	649907T	653986T	686801T	743612T	710243T	635071T	720440T	758962T	732830T	863578T	690652T	692019T	801406T	655704T	910536T	737686T	891721T	825327T	710219T	680603T	764794T	666223T	742539T	787789T	751773T	910059T	799562T	814889T	792154T	901774T	674305T	727843T	688684T	803043T	905174T
SBS1	Deamination of 5-methylcytosine	86.8	0.117	0	0.015	0.162	0.274	0.188	0.133	0.243	0.082	0.293	0.136	0.24	0.052	0.184	0.308	0.36	0.103	0.183	0.018	0	0.238	0.121	0.269	0.241	0.088	0.036	0.029	0.051	0.023	0.037	0	0.027	0.122	0.071	0.111	0	0.25	0
SBS5	Unknown	84.2	0.243	0.567	0.353	0.4	0.537	0.625	0.867	0.486	0.565	0.453	0.39	0.46	0.526	0.208	0.256	0.306	0.268	0.19	0.291	0.529	0.19	0.242	0.413	0.213	0.103	0.074	0.243	0.164	0.183	0.183	0	0.211	0.243	0	0	0	0	0
SBS2	APOBEC activity	31.6	0	0	0	0.1	0	0	0	0	0.106	0	0.076	0	0	0.056	0.094	0	0.309	0.157	0.218	0.235	0	0	0	0	0.165	0	0	0	0	0.224	0.141	0	0	0	0	0	0	0
SBS13	APOBEC activity	21.1	0	0	0	0	0	0	0	0	0	0	0.127	0	0	0.184	0	0	0.32	0.19	0.164	0.118	0	0	0	0	0.155	0	0	0	0	0.233	0	0	0	0	0	0	0	0
SBS4	Tobacco smoking	21.1	0	0	0	0	0	0	0	0	0	0	0	0	0	0	0	0	0	0	0	0	0	0.406	0.317	0.472	0.418	0.674	0.728	0.785	0.794	0	0	0	0	0	0	0	0	0
SBS10b	POLE mutation	15.8	0	0	0	0	0	0	0	0	0.071	0.08	0	0.12	0	0	0	0.081	0	0	0	0	0	0	0	0.074	0	0	0	0	0	0	0	0	0.122	0	0	0	0	0
SBS15	Defective DNA mismatch repair	15.8	0.204	0.433	0	0	0	0	0	0.129	0	0	0	0	0	0	0	0	0	0	0	0	0	0	0	0	0.072	0	0	0	0	0	0	0	0	0.286	0.556	0	0	0
SBS7a	Ultraviolet light exposure	15.8	0	0	0	0	0	0	0	0.143	0	0	0	0	0	0	0	0	0	0	0	0	0	0	0	0	0	0	0	0	0	0	0	0.102	0	0	0.333	0.395	0.417	0.286
SBS87	Thiopurine chemotherapy treatment	15.8	0	0	0	0	0	0	0	0	0	0	0	0	0.134	0	0	0	0	0.144	0.236	0.118	0	0	0	0	0	0	0	0	0	0	0	0.088	0.216	0	0	0	0	0
SBS30	Defective base excision repair: NTHL1 mutation	10.5	0.194	0	0	0	0	0	0	0	0	0	0	0	0	0	0	0	0	0.137	0	0	0.302	0.23	0	0	0	0	0	0	0	0	0	0	0	0	0	0	0	0
SBS58	Sequencing artefact	10.5	0	0	0	0	0	0	0	0	0.176	0.173	0.119	0	0	0.248	0	0	0	0	0	0	0	0	0	0	0	0	0	0	0	0	0	0	0	0	0	0	0	0
SBS94	Unknown	10.5	0	0	0	0	0	0	0	0	0	0	0	0	0	0	0	0	0	0	0	0	0	0	0	0	0	0	0	0	0	0.324	0.538	0.571	0.297	0	0	0	0	0
SBS18	Reactive oxygen species	7.9	0	0	0	0	0	0	0	0	0	0	0	0.18	0.289	0	0	0	0	0	0	0	0.27	0	0	0	0	0	0	0	0	0	0	0	0	0	0	0	0	0
SBS19	Unknown	5.3	0	0	0	0	0	0	0	0	0	0	0	0	0	0	0	0.252	0	0	0	0	0	0	0	0	0	0	0	0	0	0	0	0	0	0.357	0	0	0	0
SBS39	Unknown	5.3	0	0	0	0.185	0	0	0	0	0	0	0	0	0	0	0	0	0	0	0	0	0	0	0	0	0	0.217	0	0	0	0	0	0	0	0	0	0	0	0
SBS6	Defective DNA mismatch repair	5.3	0	0	0	0	0	0.188	0	0	0	0	0	0	0	0	0	0	0	0	0	0	0	0	0	0	0	0	0	0	0	0	0.321	0	0	0	0	0	0	0
SBS7b	Ultraviolet light exposure	5.3	0	0	0	0	0	0	0	0	0	0	0	0	0	0	0.111	0	0	0	0	0	0	0	0	0	0	0	0	0	0	0	0	0	0	0	0	0.605	0	0
SBS10a	POLE mutation	2.6	0	0	0	0	0	0	0	0	0	0	0	0	0	0	0	0	0	0	0.073	0	0	0	0	0	0	0	0	0	0	0	0	0	0	0	0	0	0	0
SBS11	Temozolomide treatment	2.6	0	0	0	0	0	0	0	0	0	0	0	0	0	0	0	0	0	0	0	0	0	0	0	0	0	0	0	0	0	0	0	0	0	0	0	0	0.229	0
SBS21	Defective DNA mismatch repair	2.6	0	0	0	0	0	0	0	0	0	0	0	0	0	0	0	0	0	0	0	0	0	0	0	0	0	0	0	0	0	0	0	0	0	0	0	0	0	0.714
SBS24	Aflatoxin exposure	2.6	0	0	0	0.154	0	0	0	0	0	0	0	0	0	0	0	0	0	0	0	0	0	0	0	0	0	0	0	0	0	0	0	0	0	0	0	0	0	0
SBS25	Chemotherapy	2.6	0.243	0	0	0	0	0	0	0	0	0	0	0	0	0	0	0	0	0	0	0	0	0	0	0	0	0	0	0	0	0	0	0	0	0	0	0	0	0
SBS31	Platinum treatment	2.6	0	0	0.338	0	0	0	0	0	0	0	0	0	0	0	0	0	0	0	0	0	0	0	0	0	0	0	0	0	0	0	0	0	0	0	0	0	0	0
SBS32	Azathioprine treatment	2.6	0	0	0	0	0.189	0	0	0	0	0	0	0	0	0	0	0	0	0	0	0	0	0	0	0	0	0	0	0	0	0	0	0	0	0	0	0	0	0
SBS38	Indirect effect of ultraviolet light	2.6	0	0	0.143	0	0	0	0	0	0	0	0	0	0	0	0	0	0	0	0	0	0	0	0	0	0	0	0	0	0	0	0	0	0	0	0	0	0	0
SBS45	Sequencing artefact	2.6	0	0	0	0	0	0	0	0	0	0	0	0	0	0.12	0	0	0	0	0	0	0	0	0	0	0	0	0	0	0	0	0	0	0	0	0	0	0	0
SBS52	Sequencing artefact	2.6	0	0	0	0	0	0	0	0	0	0	0	0	0	0	0	0	0	0	0	0	0	0	0	0	0	0	0	0	0	0	0	0	0	0.286	0	0	0	0
SBS53	Sequencing artefact	2.6	0	0	0	0	0	0	0	0	0	0	0.153	0	0	0	0	0	0	0	0	0	0	0	0	0	0	0	0	0	0	0	0	0	0	0	0	0	0	0
SBS7d	Ultraviolet light exposure	2.6	0	0	0	0	0	0	0	0	0	0	0	0	0	0	0	0	0	0	0	0	0	0	0	0	0	0	0	0	0	0	0	0	0	0	0	0	0.104	0
SBS86	Unknown chemotherapy treatment	2.6	0	0	0.15	0	0	0	0	0	0	0	0	0	0	0	0	0	0	0	0	0	0	0	0	0	0	0	0	0	0	0	0	0	0	0	0	0	0	0
SBS9	Polymerase eta activity	2.6	0	0	0	0	0	0	0	0	0	0	0	0	0	0	0.231	0	0	0	0	0	0	0	0	0	0	0	0	0	0	0	0	0	0	0	0	0	0	0
Mutational signatures were detected through SigProfilerAssignment tool
