# Supplementary material for: Comprehensive genomic and digital pathology profiling of tobacco‐chewer female oral cancer patients simultaneously with integration of single‐cell datasets identifies clinically actionable patient subgroups
Source: Clin Transl Med. 2025 Jul 7;15(7):e70386. doi: 10.1002/ctm2.70386 (PMC12230625; doi:10.1002/ctm2.70386)
Supplement: Supplementary file 10 — Supporting Information [file CTM2-15-e70386-s009.xlsx]

## Sheet: Table S7
Table S7: Differentially expressed genes between EGFR-High versus low tumour epithelial cells from scRNAseq data.
Gene	Mean log2FC in EGFR-High w.r.t. EGFR-Low	Expression in EGFR-High	Expression in EGFR-Low	p	q	Upregulated in group
ATP5E	6.14977	0.904	0.025	0	0	EGFR_High
SHFM1	5.05606	0.897	0.026	0	0	EGFR_High
ATP5L	5.56639	0.896	0.027	0	0	EGFR_High
GNB2L1	5.06182	0.894	0.027	0	0	EGFR_High
TCEB2	5.09738	0.894	0.027	0	0	EGFR_High
ATP5I	5.63353	0.884	0.023	0	0	EGFR_High
USMG5	5.74894	0.872	0.016	0	0	EGFR_High
ATP5G2	4.71627	0.88	0.027	0	0	EGFR_High
C14orf2	4.96854	0.875	0.023	0	0	EGFR_High
ATP5J	5.03487	0.87	0.02	0	0	EGFR_High
ATP5F1E	-3.36255	0.079	0.924	0	0	EGFR_Low
ATP5J2	4.98479	0.862	0.023	0	0	EGFR_High
SEPP1	7.36809	0.841	0.009	0	0	EGFR_High
SEPW1	4.38657	0.846	0.023	0	0	EGFR_High
ATP5D	5.61185	0.835	0.015	0	0	EGFR_High
ATPIF1	4.66847	0.833	0.021	0	0	EGFR_High
ATP5B	4.14407	0.837	0.027	0	0	EGFR_High
HN1	5.065	0.827	0.019	0	0	EGFR_High
ATP5G3	4.73468	0.826	0.025	0	0	EGFR_High
RACK1	-3.07208	0.077	0.872	0	0	EGFR_Low
ELOB	-3.71382	0.074	0.867	0	0	EGFR_Low
PVRL1	7.41163	0.796	0.008	0	0	EGFR_High
LINC00657	6.62709	0.809	0.021	0	0	EGFR_High
C19orf43	6.56565	0.786	0.011	0	0	EGFR_High
ATP5MPL	-3.99169	0.063	0.834	0	0	EGFR_Low
ATP5MG	-4.15404	0.062	0.816	0	0	EGFR_Low
ATP5ME	-3.67486	0.072	0.824	0	0	EGFR_Low
ATP5MD	-3.45682	0.067	0.806	0	0	EGFR_Low
ATP5MF	-3.84459	0.061	0.784	0	0	EGFR_Low
SEM1	-3.65308	0.063	0.781	0	0	EGFR_Low
ATP5IF1	-3.28201	0.064	0.779	0	0	EGFR_Low
ATP5MC3	-3.62443	0.062	0.77	0	0	EGFR_Low
ATP5MC2	-4.08972	0.059	0.767	0	0	EGFR_Low
ATP5PF	-3.80672	0.06	0.76	0	0	EGFR_Low
GJA1	3.79207	0.876	0.201	0	0	EGFR_High
SELENOW	-3.29096	0.057	0.728	0	0	EGFR_Low
ATP5F1D	-3.49903	0.061	0.73	0	0	EGFR_Low
GPNMB	4.92498	0.902	0.257	0	0	EGFR_High
ATP5PD	-3.71354	0.054	0.698	0	0	EGFR_Low
ATP5F1B	-3.5386	0.061	0.69	0	0	EGFR_Low
ATP5PO	-4.00526	0.048	0.665	0	0	EGFR_Low
SELENOH	-3.42219	0.058	0.667	0	0	EGFR_Low
JPT1	-2.90651	0.065	0.672	0	0	EGFR_Low
CD74	-3.94629	0.236	0.83	0	0	EGFR_Low
HLA-DRA	-3.79264	0.192	0.776	0	0	EGFR_Low
COPS9	-3.32755	0.053	0.637	0	0	EGFR_Low
ATP5F1C	-3.82601	0.05	0.629	0	0	EGFR_Low
TRIR	-3.67838	0.049	0.623	0	0	EGFR_Low
HLA-DRB1	-3.3372	0.188	0.758	0	0	EGFR_Low
RAB5IF	-3.72464	0.046	0.616	0	0	EGFR_Low
ELOC	-2.96894	0.052	0.602	0	0	EGFR_Low
XIST	-5.63052	0.039	0.574	0	0	EGFR_Low
SLC2A1	2.92001	0.939	0.425	0	0	EGFR_High
LCN2	-4.92335	0.136	0.646	0	0	EGFR_Low
ATP5MC1	-2.96544	0.055	0.56	0	0	EGFR_Low
ATP5F1A	-3.97892	0.043	0.547	0	0	EGFR_Low
SMIM26	-3.77457	0.037	0.537	0	0	EGFR_Low
ATP5PB	-3.08381	0.053	0.547	0	0	EGFR_Low
NOP53	-3.50767	0.045	0.534	0	0	EGFR_Low
SELENOF	-3.20174	0.048	0.532	0	0	EGFR_Low
STMP1	-3.6509	0.04	0.518	0	0	EGFR_Low
SELENOK	-4.00662	0.032	0.504	0	0	EGFR_Low
RTRAF	-3.42665	0.043	0.503	0	0	EGFR_Low
SELENOS	-3.40928	0.042	0.502	0	0	EGFR_Low
CXCL17	-5.87565	0.031	0.488	0	0	EGFR_Low
PDCD6	2.39843	0.934	0.49	0	0	EGFR_High
DMAC1	-4.16856	0.031	0.474	0	0	EGFR_Low
SELENOT	-4.36777	0.028	0.47	0	0	EGFR_Low
NECTIN2	-5.04311	0.02	0.441	0	0	EGFR_Low
BEX3	-3.78051	0.037	0.457	0	0	EGFR_Low
SQOR	-3.65766	0.035	0.446	0	0	EGFR_Low
SELENOP	-7.85926	0.002	0.413	0	0	EGFR_Low
TCEAL9	-3.60011	0.039	0.44	0	0	EGFR_Low
SMIM22	-8.13152	0.004	0.398	0	0	EGFR_Low
BICDL2	-8.18508	0.002	0.386	0	0	EGFR_Low
S100P	-5.18155	0.026	0.399	0	0	EGFR_Low
MMP24OS	-5.87184	0.007	0.364	0	0	EGFR_Low
ATP1B3	2.62488	0.951	0.596	0	0	EGFR_High
HLA-DQA1	-4.87094	0.028	0.379	0	0	EGFR_Low
SPINT1-AS1	-6.19462	0.007	0.348	0	0	EGFR_Low
SELENOM	-5.41798	0.007	0.347	0	0	EGFR_Low
NECTIN4	-5.68666	0.007	0.341	0	0	EGFR_Low
PSCA	-7.82555	0.011	0.319	0	0	EGFR_Low
CP	-5.16359	0.013	0.303	0	0	EGFR_Low
HLA-B	-2.79419	0.733	0.961	0	0	EGFR_Low
CRABP2	-3.76085	0.1	0.567	7.02458e-303	3.78168e-298	EGFR_Low
SELT	4.72729	0.793	0.018	1.08444e-302	5.83809e-298	EGFR_High
C11orf31	4.927	0.795	0.022	2.78403e-302	1.49878e-297	EGFR_High
HLA-DRB5	-3.30959	0.119	0.607	1.49313e-299	8.03828e-295	EGFR_Low
VIMP	4.87923	0.782	0.016	9.59449e-294	5.16519e-289	EGFR_High
HLA-DPB1	-3.70275	0.089	0.533	1.51736e-293	8.16869e-289	EGFR_Low
TCEB1	4.51056	0.784	0.02	3.08486e-293	1.66073e-288	EGFR_High
CYTOR	-4.06047	0.033	0.382	1.0082e-291	5.42762e-287	EGFR_Low
MUC4	-4.67889	0.043	0.406	1.38229e-290	7.44154e-286	EGFR_Low
NBDY	-3.63237	0.03	0.371	2.39885e-290	1.29142e-285	EGFR_Low
PDZK1IP1	-3.05986	0.167	0.686	3.74176e-290	2.01438e-285	EGFR_Low
C20orf24	5.51361	0.769	0.015	1.50467e-289	8.10039e-285	EGFR_High
NDUFS6	2.04327	0.959	0.716	1.85714e-287	9.99792e-283	EGFR_High
BASP1	3.77789	0.825	0.118	3.36315e-283	1.81055e-278	EGFR_High
ZG16B	-3.73748	0.026	0.344	1.02343e-281	5.50963e-277	EGFR_Low
LINC00493	4.86745	0.759	0.013	8.45422e-281	4.55133e-276	EGFR_High
C7orf73	5.05145	0.754	0.018	1.25e-277	6.72936e-273	EGFR_High
RNF7	2.32904	0.926	0.559	4.0393e-277	2.17456e-272	EGFR_High
SESN3	4.00776	0.798	0.1	1.04555e-275	5.62872e-271	EGFR_High
KRT23	-3.89626	0.029	0.348	1.11993e-272	6.02917e-268	EGFR_Low
NORAD	-3.49104	0.036	0.375	9.47871e-270	5.10286e-265	EGFR_Low
PTPA	-3.71586	0.03	0.352	5.14497e-268	2.7698e-263	EGFR_Low
BUD23	-3.46891	0.031	0.355	3.12527e-266	1.68249e-261	EGFR_Low
SMIM30	-3.88812	0.021	0.309	1.67926e-265	9.0403e-261	EGFR_Low
C14orf166	4.28566	0.74	0.018	3.89178e-263	2.09514e-258	EGFR_High
ATP5H	3.93052	0.745	0.02	7.33496e-263	3.94878e-258	EGFR_High
S100A9	-3.78382	0.641	0.945	1.2766e-260	6.87256e-256	EGFR_Low
MYEOV2	4.48651	0.735	0.019	2.35228e-260	1.26635e-255	EGFR_High
TOMM20	2.14647	0.912	0.445	4.56899e-260	2.45972e-255	EGFR_High
HLA-DPA1	-2.78045	0.13	0.601	1.10092e-257	5.92682e-253	EGFR_Low
ATP5O	4.0139	0.74	0.022	2.20448e-257	1.18678e-252	EGFR_High
C16orf13	4.72261	0.728	0.018	3.69289e-257	1.98807e-252	EGFR_High
KRT7	-4.57724	0.064	0.432	6.66972e-257	3.59065e-252	EGFR_Low
MESD	-3.15772	0.038	0.375	1.5694e-255	8.44884e-251	EGFR_Low
UFD1	-3.04269	0.037	0.366	5.10148e-254	2.74638e-249	EGFR_Low
FTL	2.47826	0.993	0.859	1.27492e-252	6.86355e-248	EGFR_High
EXOC3	3.34379	0.808	0.217	2.82651e-250	1.52165e-245	EGFR_High
GLTSCR2	5.78549	0.7	0.011	3.33078e-250	1.79313e-245	EGFR_High
ALDOA	1.94	0.927	0.565	3.10739e-249	1.67286e-244	EGFR_High
ATP5C1	3.48272	0.732	0.025	5.2821e-249	2.84362e-244	EGFR_High
MTRNR2L12	-3.29385	0.061	0.439	1.24877e-248	6.72278e-244	EGFR_Low
IGFBP2	2.94347	0.867	0.377	9.3051e-246	5.0094e-241	EGFR_High
NAXE	-3.52661	0.03	0.333	1.2632e-245	6.80045e-241	EGFR_Low
IFI27	-2.42314	0.699	0.908	2.88374e-245	1.55246e-240	EGFR_Low
MRPL36	2.20744	0.876	0.389	4.82445e-243	2.59725e-238	EGFR_High
DSC3	2.21524	0.897	0.28	9.5508e-241	5.14167e-236	EGFR_High
DSG3	2.21799	0.921	0.329	6.56564e-240	3.53461e-235	EGFR_High
OGA	-4.03059	0.024	0.305	9.21391e-240	4.96031e-235	EGFR_Low
DST	2.53237	0.866	0.245	2.39775e-239	1.29083e-234	EGFR_High
NDRG1	2.31548	0.93	0.442	3.25347e-238	1.75151e-233	EGFR_High
ATP5G1	3.56059	0.71	0.023	2.1025e-237	1.13188e-232	EGFR_High
HLA-DQB1	-2.8383	0.119	0.555	1.22984e-236	6.62084e-232	EGFR_Low
GAGE2A	6.72951	0.671	0.006	1.20148e-235	6.46816e-231	EGFR_High
REX1BD	-2.73808	0.043	0.373	2.69701e-235	1.45194e-230	EGFR_Low
WFDC2	-7.39018	0.097	0.475	4.46014e-235	2.40111e-230	EGFR_Low
BST2	-1.78227	0.23	0.784	6.24483e-234	3.3619e-229	EGFR_Low
NTRK2	4.89645	0.693	0.036	2.47129e-233	1.33042e-228	EGFR_High
DNAJC21	2.97576	0.795	0.219	5.99757e-233	3.22879e-228	EGFR_High
HLA-C	-2.45832	0.856	0.917	2.4988e-232	1.34523e-227	EGFR_Low
CENPX	-2.41614	0.045	0.378	1.24915e-230	6.72481e-226	EGFR_Low
GPX1	4.88461	0.672	0.012	1.83867e-228	9.89848e-224	EGFR_High
PPP1R14B	2.01588	0.898	0.562	7.22841e-227	3.89142e-222	EGFR_High
CTSC	2.22889	0.952	0.665	5.04174e-226	2.71422e-221	EGFR_High
PTGR1	3.03657	0.801	0.295	1.04316e-225	5.61583e-221	EGFR_High
C19orf60	5.59525	0.658	0.008	1.31306e-224	7.06885e-220	EGFR_High
TP63	2.27275	0.83	0.221	3.38791e-223	1.82388e-218	EGFR_High
AKR1C3	3.3325	0.793	0.282	6.4667e-223	3.48135e-218	EGFR_High
RPL37	3.31904	0.991	0.96	2.02866e-222	1.09213e-217	EGFR_High
RTF2	-3.06979	0.032	0.322	6.56725e-222	3.53548e-217	EGFR_Low
CBR1	2.10298	0.89	0.483	6.65052e-222	3.58031e-217	EGFR_High
B2M	-2.13782	0.999	0.996	5.13043e-221	2.76197e-216	EGFR_Low
SUB1	1.57089	0.977	0.793	3.33127e-220	1.79339e-215	EGFR_High
NIPBL	2.20728	0.837	0.236	1.94513e-218	1.04716e-213	EGFR_High
METTL26	-2.89025	0.043	0.348	6.26791e-208	3.37433e-203	EGFR_Low
CD44	1.38719	0.959	0.55	4.27883e-207	2.30351e-202	EGFR_High
MESDC2	4.76175	0.63	0.015	6.13718e-207	3.30395e-202	EGFR_High
HLA-DMA	-2.40617	0.09	0.476	1.18294e-206	6.36837e-202	EGFR_Low
PAXX	-3.32357	0.032	0.305	1.46854e-206	7.90589e-202	EGFR_Low
RARRES3	-3.9906	0.082	0.428	3.2766e-205	1.76396e-200	EGFR_Low
CLPTM1L	2.73298	0.755	0.18	4.75764e-205	2.56127e-200	EGFR_High
NDUFAF8	-2.79394	0.038	0.328	5.75106e-204	3.09608e-199	EGFR_Low
NGFRAP1	4.3045	0.628	0.014	2.77656e-202	1.49476e-197	EGFR_High
CLDN1	2.91603	0.77	0.228	5.46602e-202	2.94263e-197	EGFR_High
ABCC5	3.00687	0.725	0.144	8.63178e-202	4.64692e-197	EGFR_High
PAK2	2.10665	0.837	0.275	2.48486e-201	1.33773e-196	EGFR_High
AKR1C1	3.12487	0.782	0.294	5.61398e-200	3.02228e-195	EGFR_High
RARRES1	-5.21026	0.052	0.344	6.54298e-194	3.52241e-189	EGFR_Low
GSTM3	2.48305	0.717	0.111	7.16947e-194	3.85968e-189	EGFR_High
C8orf59	2.54879	0.738	0.152	1.58652e-193	8.54103e-189	EGFR_High
RPL8	1.26651	0.998	0.959	8.60346e-193	4.63167e-188	EGFR_High
ANKRD36C	-4.86839	0.045	0.322	4.88705e-192	2.63094e-187	EGFR_Low
CCT5	1.70504	0.881	0.403	6.26738e-192	3.37405e-187	EGFR_High
JAG1	2.2471	0.801	0.219	2.06639e-191	1.11244e-186	EGFR_High
AKR1C2	2.54771	0.801	0.338	6.67909e-191	3.59569e-186	EGFR_High
TMEM189	2.15838	0.794	0.261	2.80954e-188	1.51252e-183	EGFR_High
SLC3A2	1.53101	0.909	0.448	5.58919e-188	3.00894e-183	EGFR_High
FAM213A	1.94934	0.821	0.291	1.01636e-187	5.4716e-183	EGFR_High
CLSTN1	1.952	0.824	0.259	2.63299e-187	1.41747e-182	EGFR_High
AC090498.1	9.85644	0.575	0	3.79029e-187	2.0405e-182	EGFR_High
SELK	3.67651	0.609	0.019	7.19822e-187	3.87516e-182	EGFR_High
AHNAK	1.32133	0.944	0.648	8.83381e-186	4.75568e-181	EGFR_High
CSRP2	2.42157	0.738	0.166	9.01795e-186	4.85481e-181	EGFR_High
FTH1	1.44238	0.993	0.792	1.86127e-185	1.00201e-180	EGFR_High
IQGAP1	1.60477	0.892	0.413	1.069e-183	5.75494e-179	EGFR_High
OSMR	2.73507	0.718	0.149	1.70876e-182	9.19913e-178	EGFR_High
MMP24-AS1	9.90383	0.564	0	1.73927e-181	9.36334e-177	EGFR_High
CFB	-3.24758	0.099	0.456	1.79453e-180	9.66083e-176	EGFR_Low
MTPN	1.98361	0.831	0.345	3.62494e-180	1.95149e-175	EGFR_High
RPL35A	1.44296	0.99	0.95	2.12728e-179	1.14522e-174	EGFR_High
CES1	3.34347	0.643	0.078	9.8897e-179	5.32412e-174	EGFR_High
SLC44A1	2.07221	0.789	0.256	1.30515e-177	7.02628e-173	EGFR_High
BRIX1	2.16069	0.756	0.215	4.9449e-177	2.66209e-172	EGFR_High
IFI6	-2.17847	0.415	0.8	8.75919e-177	4.71551e-172	EGFR_Low
TARS	2.10802	0.78	0.244	1.6467e-176	8.86498e-172	EGFR_High
MKKS	2.83151	0.65	0.083	2.06464e-175	1.1115e-170	EGFR_High
ENDOD1	3.29863	0.65	0.102	8.72544e-174	4.69734e-169	EGFR_High
ITGA6	1.67894	0.831	0.246	2.23107e-173	1.2011e-168	EGFR_High
UFD1L	4.42002	0.572	0.015	1.99168e-172	1.07222e-167	EGFR_High
VEGFB	2.91219	0.664	0.118	2.13766e-172	1.15081e-167	EGFR_High
C9orf3	1.8741	0.821	0.305	7.5187e-172	4.04769e-167	EGFR_High
TOMM7	1.16561	0.963	0.835	1.99354e-171	1.07322e-166	EGFR_High
SBSN	-4.60363	0.049	0.317	3.33191e-171	1.79373e-166	EGFR_Low
S100A7	-5.14111	0.125	0.461	1.25247e-170	6.74267e-166	EGFR_Low
LINC00969	9.7117	0.541	0	4.22155e-170	2.27267e-165	EGFR_High
IGF1R	2.88834	0.65	0.091	5.30959e-170	2.85842e-165	EGFR_High
NMB	2.43785	0.713	0.194	1.56293e-169	8.41406e-165	EGFR_High
STRA13	3.78436	0.565	0.014	5.81991e-169	3.13315e-164	EGFR_High
C17orf89	4.69506	0.552	0.009	1.42958e-167	7.69614e-163	EGFR_High
PTPRF	1.69055	0.847	0.334	1.60644e-167	8.64827e-163	EGFR_High
POLR1D	1.52266	0.888	0.52	9.96315e-167	5.36366e-162	EGFR_High
FAM103A1	4.58409	0.55	0.011	1.79491e-166	9.66288e-162	EGFR_High
ATP5F1	3.12195	0.576	0.026	2.77178e-166	1.49219e-161	EGFR_High
RPL7A	1.30006	0.989	0.924	3.00225e-166	1.61626e-161	EGFR_High
CLIC3	-3.1834	0.121	0.459	7.70945e-165	4.15038e-160	EGFR_Low
BRD9	2.23854	0.691	0.146	8.7544e-165	4.71293e-160	EGFR_High
ZFAS1	1.26634	0.939	0.709	1.16008e-164	6.2453e-160	EGFR_High
CDKN2A	2.03815	0.738	0.187	2.15855e-164	1.16205e-159	EGFR_High
RSRC1	2.0596	0.755	0.249	8.44467e-164	4.54619e-159	EGFR_High
ATP5A1	3.15194	0.571	0.025	1.59446e-163	8.58376e-159	EGFR_High
TPD52L1	1.79468	0.798	0.35	2.25419e-163	1.21354e-158	EGFR_High
AQP3	-3.10193	0.39	0.72	8.00832e-163	4.31128e-158	EGFR_Low
YWHAB	1.1177	0.959	0.711	2.99449e-162	1.61209e-157	EGFR_High
PRDX1	1.30901	0.977	0.847	3.92806e-162	2.11467e-157	EGFR_High
GNAS	0.94986	0.956	0.695	7.10255e-162	3.82366e-157	EGFR_High
2015-09-01	3.89679	0.556	0.019	7.10738e-162	3.82626e-157	EGFR_High
KRT15	1.44645	0.849	0.363	4.21078e-161	2.26687e-156	EGFR_High
SULF2	2.62072	0.673	0.154	7.79218e-160	4.19492e-155	EGFR_High
FZD6	2.49523	0.685	0.165	1.53958e-159	8.28831e-155	EGFR_High
HLA-A	-1.81927	0.953	0.936	7.93029e-159	4.26927e-154	EGFR_Low
WBP5	4.356	0.539	0.015	4.17967e-158	2.25012e-153	EGFR_High
TFRC	2.02369	0.732	0.212	5.95695e-157	3.20692e-152	EGFR_High
NDRG4	3.98626	0.551	0.029	7.21777e-157	3.88569e-152	EGFR_High
DCUN1D5	1.94986	0.771	0.256	8.10515e-157	4.36341e-152	EGFR_High
SLCO3A1	2.55251	0.631	0.1	1.00265e-156	5.39774e-152	EGFR_High
RDX	1.68556	0.784	0.279	3.8581e-156	2.07701e-151	EGFR_High
LINC01420	9.55458	0.511	0	4.8832e-156	2.62887e-151	EGFR_High
DSP	1.12212	0.954	0.576	1.11897e-155	6.02395e-151	EGFR_High
DSC2	1.76628	0.863	0.386	5.45768e-155	2.93814e-150	EGFR_High
SELM	4.10004	0.524	0.011	4.31696e-154	2.32404e-149	EGFR_High
NACA	0.937174	0.988	0.916	4.6004e-154	2.47662e-149	EGFR_High
EIF1	1.08299	0.996	0.968	1.16331e-152	6.26268e-148	EGFR_High
AMTN	6.02765	0.531	0.022	3.76644e-152	2.02766e-147	EGFR_High
RAI14	2.71955	0.671	0.167	4.68084e-152	2.51993e-147	EGFR_High
PLEKHA1	2.17066	0.709	0.203	9.17363e-152	4.93862e-147	EGFR_High
YWHAZ	0.850041	0.986	0.812	1.70452e-151	9.17627e-147	EGFR_High
RPL30	1.06811	0.988	0.943	1.74838e-151	9.41239e-147	EGFR_High
VDAC2	1.1464	0.941	0.669	2.89162e-151	1.5567e-146	EGFR_High
PIGR	-6.05257	0.088	0.373	7.2838e-151	3.92123e-146	EGFR_Low
APLP2	1.29978	0.912	0.534	2.49749e-150	1.34452e-145	EGFR_High
DUSP1	-2.18444	0.484	0.795	8.42487e-150	4.53553e-145	EGFR_Low
AKR1B10	1.9127	0.795	0.329	3.15445e-149	1.6982e-144	EGFR_High
CXCL14	1.49336	0.782	0.27	6.32108e-149	3.40296e-144	EGFR_High
C1orf106	5.39589	0.51	0.013	9.4172e-149	5.06975e-144	EGFR_High
TYMP	-1.38179	0.911	0.921	1.68202e-147	9.05513e-143	EGFR_Low
SSR3	1.45362	0.865	0.422	2.49449e-147	1.34291e-142	EGFR_High
NCBP2	1.66251	0.782	0.313	3.43037e-147	1.84674e-142	EGFR_High
EGFR	2.3563	0.661	0.158	4.01564e-147	2.16182e-142	EGFR_High
RTFDC1	3.78102	0.52	0.016	8.08998e-147	4.35524e-142	EGFR_High
FXR1	1.78524	0.747	0.249	7.33578e-146	3.94922e-141	EGFR_High
ACAP2	1.81887	0.753	0.247	8.09233e-146	4.3565e-141	EGFR_High
BNIP3	1.97646	0.76	0.286	1.3991e-145	7.53206e-141	EGFR_High
CPNE1	1.5425	0.805	0.349	1.90454e-144	1.02531e-139	EGFR_High
MT-ND3	1.80436	0.819	0.845	3.99517e-144	2.1508e-139	EGFR_High
RAP2B	1.56652	0.821	0.328	6.67711e-144	3.59462e-139	EGFR_High
SAA2	-4.4274	0.07	0.341	1.08084e-143	5.8187e-139	EGFR_Low
FAM127B	3.38121	0.516	0.018	1.15482e-143	6.21697e-139	EGFR_High
C11orf73	4.07668	0.507	0.014	1.28777e-143	6.93271e-139	EGFR_High
PVRL4	6.3311	0.491	0.008	2.28482e-143	1.23003e-138	EGFR_High
DHX36	1.74797	0.757	0.282	7.80484e-143	4.20173e-138	EGFR_High
RPL17	-1.27914	0.633	0.879	1.01992e-142	5.49074e-138	EGFR_Low
NAA20	1.23298	0.871	0.525	3.41368e-142	1.83775e-137	EGFR_High
PFN2	1.86167	0.705	0.214	4.14478e-142	2.23134e-137	EGFR_High
TKT	1.39305	0.844	0.441	4.23252e-142	2.27858e-137	EGFR_High
GPC1	1.88854	0.749	0.28	5.29834e-142	2.85236e-137	EGFR_High
COPB2	1.72666	0.751	0.279	8.9473e-142	4.81678e-137	EGFR_High
AP2M1	1.14783	0.917	0.597	1.61919e-141	8.7169e-137	EGFR_High
AHNAK2	1.69132	0.75	0.25	3.96225e-141	2.13308e-136	EGFR_High
MARCKS	1.35867	0.927	0.589	4.80778e-141	2.58827e-136	EGFR_High
TPM1	1.85426	0.732	0.252	5.66636e-141	3.05048e-136	EGFR_High
RAD1	2.31475	0.621	0.116	1.46646e-140	7.8947e-136	EGFR_High
PLAU	1.54766	0.707	0.196	4.06886e-140	2.19047e-135	EGFR_High
ACKR3	3.79303	0.528	0.043	5.81231e-140	3.12906e-135	EGFR_High
TMSB10	-0.968326	0.998	0.989	2.25523e-139	1.2141e-134	EGFR_Low
APOA1BP	3.20252	0.506	0.019	1.71568e-138	9.23634e-134	EGFR_High
MED10	1.51359	0.804	0.348	2.25047e-138	1.21154e-133	EGFR_High
FAM60A	3.9591	0.495	0.016	4.23559e-138	2.28023e-133	EGFR_High
KRTDAP	-4.39445	0.067	0.322	4.49184e-137	2.41818e-132	EGFR_Low
NAV1	2.47666	0.595	0.1	4.76558e-137	2.56555e-132	EGFR_High
CYP4F3	3.67391	0.529	0.051	5.42257e-137	2.91924e-132	EGFR_High
PP7080	6.50178	0.471	0.002	1.4582e-136	7.85022e-132	EGFR_High
VPS28	1.20186	0.883	0.594	4.81349e-136	2.59134e-131	EGFR_High
RPN2	1.35995	0.85	0.446	6.89766e-136	3.71336e-131	EGFR_High
LPCAT2	2.77684	0.576	0.09	1.04626e-135	5.63255e-131	EGFR_High
SORL1	2.56943	0.561	0.07	4.99948e-135	2.69147e-130	EGFR_High
NPL	3.68352	0.519	0.046	1.56397e-134	8.41961e-130	EGFR_High
LDHB	1.59585	0.751	0.272	1.56573e-134	8.42913e-130	EGFR_High
ALDH3A1	3.00356	0.627	0.172	2.46063e-134	1.32468e-129	EGFR_High
ARTN	4.43441	0.49	0.022	2.59409e-134	1.39653e-129	EGFR_High
RPLP1	1.06418	0.997	0.982	5.30523e-134	2.85607e-129	EGFR_High
ST6GALNAC2	3.94189	0.49	0.019	2.6546e-133	1.4291e-128	EGFR_High
GCLC	2.60306	0.597	0.125	8.62844e-133	4.64512e-128	EGFR_High
ZNF706	1.09915	0.918	0.611	1.42365e-132	7.66424e-128	EGFR_High
BRI3	1.63767	0.784	0.418	1.99557e-132	1.07432e-127	EGFR_High
FBXO32	2.03981	0.67	0.177	3.08236e-132	1.65939e-127	EGFR_High
COL7A1	2.54068	0.559	0.075	1.71211e-131	9.21715e-127	EGFR_High
ANXA1	-1.91752	0.841	0.879	6.00739e-131	3.23408e-126	EGFR_Low
ZC3H11A	4.10233	0.485	0.022	9.20718e-131	4.95669e-126	EGFR_High
PRDX2	1.09169	0.914	0.533	2.01003e-130	1.0821e-125	EGFR_High
PSME2	-1.84218	0.602	0.803	4.35181e-130	2.3428e-125	EGFR_Low
PSMD2	1.26243	0.854	0.454	5.77843e-130	3.11082e-125	EGFR_High
HLA-E	-1.33967	0.812	0.882	6.2685e-130	3.37465e-125	EGFR_Low
IL32	-2.47974	0.138	0.464	8.2752e-130	4.45495e-125	EGFR_Low
ANP32B	1.09197	0.885	0.523	6.34098e-129	3.41367e-124	EGFR_High
LAMTOR1	1.27438	0.85	0.468	1.15809e-128	6.23458e-124	EGFR_High
WHSC1L1	4.80933	0.458	0.006	1.22296e-128	6.58381e-124	EGFR_High
FAM162A	1.58597	0.835	0.488	1.49713e-128	8.05981e-124	EGFR_High
PLTP	2.96157	0.559	0.099	3.78652e-128	2.03847e-123	EGFR_High
NOTCH3	2.42052	0.613	0.147	9.8056e-128	5.27884e-123	EGFR_High
ACTB	-1.25674	0.996	0.974	2.07272e-127	1.11585e-122	EGFR_Low
LRP1	2.42398	0.586	0.114	3.89183e-127	2.09517e-122	EGFR_High
WNT7B	2.36023	0.611	0.137	8.17912e-127	4.40323e-122	EGFR_High
NCBP2-AS2	2.31044	0.619	0.163	9.18911e-127	4.94696e-122	EGFR_High
SDC1	1.05502	0.927	0.603	1.31637e-126	7.08666e-122	EGFR_High
SEC11A	1.21988	0.859	0.495	2.1393e-126	1.15169e-121	EGFR_High
SEMA4B	1.68217	0.764	0.331	2.85104e-126	1.53486e-121	EGFR_High
NCOA3	1.71087	0.685	0.2	7.20884e-126	3.88088e-121	EGFR_High
DYNLRB1	1.22933	0.873	0.557	7.54763e-126	4.06327e-121	EGFR_High
ISG15	-1.47332	0.497	0.797	1.00993e-125	5.43698e-121	EGFR_Low
SLC7A8	2.8454	0.526	0.065	1.29871e-125	6.99161e-121	EGFR_High
SERINC3	1.63584	0.746	0.308	2.5485e-125	1.37199e-120	EGFR_High
OLFML2A	3.91276	0.491	0.046	5.79056e-124	3.11735e-119	EGFR_High
PPP2R4	4.01168	0.46	0.014	6.72595e-124	3.62091e-119	EGFR_High
SLPI	-3.99235	0.629	0.802	6.82459e-124	3.67402e-119	EGFR_Low
MIR4458HG	2.6302	0.573	0.12	8.69605e-124	4.68152e-119	EGFR_High
S100A8	-3.16403	0.744	0.883	1.89586e-123	1.02063e-118	EGFR_Low
MYL6	-0.937898	0.987	0.959	2.22645e-123	1.19861e-118	EGFR_Low
SDHA	1.54538	0.742	0.28	4.36941e-123	2.35227e-118	EGFR_High
MANBAL	1.80279	0.692	0.246	5.15236e-123	2.77377e-118	EGFR_High
CD109	2.3398	0.579	0.116	5.49479e-123	2.95812e-118	EGFR_High
IFITM3	-1.57704	0.775	0.876	7.38957e-123	3.97818e-118	EGFR_Low
EIF4EBP1	1.37268	0.813	0.394	1.45798e-122	7.84906e-118	EGFR_High
PKP1	1.05569	0.892	0.4	1.50229e-122	8.0876e-118	EGFR_High
PSMB10	-1.42739	0.227	0.618	6.87405e-122	3.70065e-117	EGFR_Low
RICTOR	1.92932	0.675	0.212	8.54809e-122	4.60186e-117	EGFR_High
IFI44L	-2.09849	0.139	0.453	2.89582e-121	1.55896e-116	EGFR_Low
BAD	1.40611	0.766	0.345	3.79793e-121	2.04462e-116	EGFR_High
ISG20	-1.82843	0.234	0.574	6.39876e-121	3.44477e-116	EGFR_Low
KLHL24	1.97676	0.637	0.163	6.56004e-121	3.5316e-116	EGFR_High
LAPTM4B	1.80285	0.671	0.212	1.89183e-120	1.01847e-115	EGFR_High
CRYAB	1.86532	0.556	0.095	2.02539e-120	1.09037e-115	EGFR_High
TSPAN7	4.16532	0.459	0.023	3.44157e-120	1.85277e-115	EGFR_High
RPL22	0.950702	0.978	0.89	4.05142e-120	2.18108e-115	EGFR_High
TBL1XR1	1.28783	0.794	0.338	5.02644e-120	2.70599e-115	EGFR_High
SLC38A1	1.62028	0.643	0.176	6.27713e-120	3.37929e-115	EGFR_High
SAA1	-3.32454	0.209	0.546	7.19096e-120	3.87126e-115	EGFR_Low
PPDPF	-1.55707	0.888	0.887	8.90704e-120	4.79511e-115	EGFR_Low
RP11-783K16.5	9.38519	0.425	0	9.50507e-120	5.11706e-115	EGFR_High
C3	-3.71418	0.066	0.305	2.30694e-119	1.24194e-114	EGFR_Low
GAMT	2.94146	0.526	0.082	2.59542e-119	1.39724e-114	EGFR_High
RPL9	0.810582	0.989	0.93	7.40995e-119	3.98915e-114	EGFR_High
SLC25A36	1.97562	0.611	0.145	8.95064e-119	4.81858e-114	EGFR_High
USO1	1.73355	0.665	0.211	1.98106e-118	1.0665e-113	EGFR_High
CA12	1.51627	0.681	0.202	2.1119e-118	1.13694e-113	EGFR_High
MIF	-1.08618	0.964	0.922	2.59465e-118	1.39683e-113	EGFR_Low
C3orf58	3.83555	0.474	0.04	4.34652e-118	2.33995e-113	EGFR_High
PERP	1.28853	0.989	0.907	1.00954e-117	5.43485e-113	EGFR_High
MUC1	-3.52157	0.164	0.448	1.52527e-117	8.21131e-113	EGFR_Low
GOLPH3	1.76292	0.667	0.215	1.57537e-117	8.48102e-113	EGFR_High
RP11-532F12.5	9.00458	0.419	0	2.14323e-117	1.15381e-112	EGFR_High
MAF	1.15939	0.744	0.268	3.68843e-117	1.98567e-112	EGFR_High
MXRA7	2.0128	0.581	0.118	4.07704e-117	2.19487e-112	EGFR_High
LINC00116	4.52717	0.435	0.009	4.24619e-117	2.28593e-112	EGFR_High
SPON2	2.21721	0.597	0.153	4.46283e-117	2.40256e-112	EGFR_High
GPR87	1.89537	0.668	0.229	1.40945e-116	7.58775e-112	EGFR_High
PPP2R5A	2.05483	0.597	0.163	3.18377e-116	1.71398e-111	EGFR_High
GPX2	1.52673	0.769	0.439	3.64475e-116	1.96215e-111	EGFR_High
BICD2	1.45781	0.72	0.237	3.75913e-116	2.02373e-111	EGFR_High
TMEM134	1.26629	0.819	0.433	7.81043e-116	4.20475e-111	EGFR_High
TAF1D	1.23231	0.802	0.356	1.35805e-115	7.31105e-111	EGFR_High
FAU	0.762384	0.993	0.959	1.72414e-115	9.28193e-111	EGFR_High
TMTC3	1.94076	0.606	0.152	3.64032e-115	1.95977e-110	EGFR_High
FAM195B	5.6645	0.421	0.006	1.52928e-114	8.23285e-110	EGFR_High
SERPINE2	1.89023	0.568	0.109	2.22903e-114	1.2e-109	EGFR_High
NDUFB5	1.1685	0.84	0.488	2.08084e-113	1.12022e-108	EGFR_High
ZFR	1.82605	0.604	0.147	2.46892e-113	1.32914e-108	EGFR_High
MINCR	3.62284	0.461	0.039	3.66669e-113	1.97396e-108	EGFR_High
MT-ATP6	1.5409	0.821	0.883	5.46689e-112	2.9431e-107	EGFR_High
RNF217	2.48743	0.549	0.117	1.03295e-111	5.56087e-107	EGFR_High
PRKAA1	1.81086	0.6	0.147	1.21267e-111	6.52842e-107	EGFR_High
RNF13	1.63282	0.682	0.261	3.58469e-111	1.92982e-106	EGFR_High
PRRG4	1.22018	0.843	0.407	4.36176e-111	2.34815e-106	EGFR_High
KRT5	0.38054	0.984	0.589	5.62339e-111	3.02735e-106	EGFR_High
TMEM65	2.76254	0.514	0.09	1.36104e-110	7.32718e-106	EGFR_High
EFNA1	1.33186	0.781	0.357	1.41456e-110	7.61526e-106	EGFR_High
TXNRD1	1.60657	0.677	0.235	2.02163e-110	1.08834e-105	EGFR_High
SLC1A5	1.43325	0.709	0.272	2.74277e-110	1.47657e-105	EGFR_High
GBAS	4.8876	0.413	0.008	3.62689e-110	1.95254e-105	EGFR_High
NXN	2.09474	0.584	0.139	3.83587e-110	2.06504e-105	EGFR_High
THBD	1.95514	0.576	0.138	5.21711e-110	2.80863e-105	EGFR_High
TMEM230	1.29413	0.771	0.364	1.14744e-109	6.17723e-105	EGFR_High
FAM89B	1.80716	0.661	0.245	1.29299e-109	6.96084e-105	EGFR_High
GRSF1	1.46966	0.715	0.286	1.90868e-108	1.02754e-103	EGFR_High
RPS3	0.967824	0.994	0.929	9.8428e-108	5.29887e-103	EGFR_High
RAB38	1.31611	0.726	0.307	1.25829e-107	6.77398e-103	EGFR_High
WDR66	1.60265	0.643	0.191	1.48205e-107	7.97863e-103	EGFR_High
LEPROT	1.26987	0.793	0.347	1.55148e-107	8.35239e-103	EGFR_High
C9orf142	4.43313	0.402	0.005	1.60836e-107	8.65859e-103	EGFR_High
CPNE3	1.49988	0.69	0.259	1.66136e-107	8.94392e-103	EGFR_High
PTPN1	1.64859	0.628	0.188	2.25358e-107	1.21322e-102	EGFR_High
RNF168	1.78329	0.612	0.182	2.39618e-107	1.28998e-102	EGFR_High
ATP2B1	1.7984	0.567	0.126	2.51475e-107	1.35382e-102	EGFR_High
ARPP19	1.19103	0.792	0.356	3.96692e-107	2.13559e-102	EGFR_High
FAM57A	3.28344	0.457	0.048	4.26605e-107	2.29663e-102	EGFR_High
EIF6	0.967311	0.923	0.699	8.81751e-107	4.74691e-102	EGFR_High
BMP7	2.51933	0.484	0.068	1.17202e-106	6.30957e-102	EGFR_High
HTATIP2	1.33086	0.752	0.371	1.24205e-106	6.68656e-102	EGFR_High
FAM84A	2.07306	0.59	0.159	1.69676e-106	9.13453e-102	EGFR_High
ETFB	1.39822	0.839	0.56	1.80142e-106	9.69795e-102	EGFR_High
FGFBP1	1.33158	0.794	0.365	2.88218e-106	1.55162e-101	EGFR_High
PIGX	1.63178	0.64	0.194	3.78298e-106	2.03657e-101	EGFR_High
MAL2	1.51812	0.859	0.586	4.18507e-106	2.25303e-101	EGFR_High
PSMB9	-1.53068	0.271	0.622	5.97238e-106	3.21523e-101	EGFR_Low
WBSCR22	3.56427	0.417	0.016	7.09914e-106	3.82182e-101	EGFR_High
HSP90AB1	0.73886	0.991	0.858	9.06522e-106	4.88026e-101	EGFR_High
RPLP0	0.803047	0.997	0.944	9.23826e-106	4.97342e-101	EGFR_High
ATOX1	-1.47232	0.588	0.762	4.95009e-105	2.66488e-100	EGFR_Low
TRMT112	0.795654	0.95	0.693	1.20084e-104	6.46472e-100	EGFR_High
PRSS22	-2.84478	0.21	0.488	1.40236e-104	7.54961e-100	EGFR_Low
DERL1	1.50101	0.69	0.274	1.16807e-103	6.28828e-99	EGFR_High
ENO1	0.778632	0.993	0.869	2.95257e-103	1.58952e-98	EGFR_High
FYTTD1	1.42198	0.696	0.268	3.38606e-103	1.82289e-98	EGFR_High
UBXN7	2.14655	0.562	0.147	3.6245e-103	1.95125e-98	EGFR_High
PALLD	1.41899	0.677	0.247	3.94789e-103	2.12535e-98	EGFR_High
CPSF3L	3.85715	0.404	0.012	4.53368e-103	2.4407e-98	EGFR_High
ZFP36	-1.82979	0.503	0.735	5.54824e-103	2.9869e-98	EGFR_Low
NPR3	7.48427	0.384	0.004	8.18205e-103	4.4048e-98	EGFR_High
ATP2B4	1.803	0.58	0.156	1.40072e-102	7.54077e-98	EGFR_High
MSN	0.990741	0.761	0.301	1.43167e-102	7.70738e-98	EGFR_High
APMAP	1.87368	0.588	0.165	2.37807e-102	1.28023e-97	EGFR_High
COA4	1.4037	0.69	0.274	2.60535e-102	1.40259e-97	EGFR_High
IGF2BP3	3.47001	0.419	0.027	8.56305e-102	4.60992e-97	EGFR_High
RPS25	0.848311	0.989	0.918	1.03467e-101	5.57016e-97	EGFR_High
ZCRB1	1.33242	0.728	0.317	1.30038e-101	7.00062e-97	EGFR_High
SYNGR2	1.01119	0.874	0.53	1.77447e-101	9.55284e-97	EGFR_High
EPSTI1	-1.74962	0.164	0.471	2.6615e-101	1.43282e-96	EGFR_Low
ALG3	1.72188	0.642	0.239	4.01196e-101	2.15984e-96	EGFR_High
LAMP2	1.08062	0.861	0.494	4.47116e-101	2.40705e-96	EGFR_High
SC5D	2.26937	0.553	0.154	8.82202e-101	4.74934e-96	EGFR_High
CTSL	-2.94952	0.098	0.337	1.53324e-100	8.25422e-96	EGFR_Low
RPS21	0.820719	0.976	0.93	3.17842e-100	1.7111e-95	EGFR_High
FAM134A	4.75554	0.398	0.02	3.87515e-100	2.08618e-95	EGFR_High
MT-ND1	1.34822	0.816	0.862	4.4242e-100	2.38177e-95	EGFR_High
PRKDC	1.64114	0.583	0.153	4.63183e-100	2.49355e-95	EGFR_High
LIMS1	1.30104	0.682	0.244	1.05277e-99	5.66758e-95	EGFR_High
NDRG2	-2.1412	0.116	0.377	1.35022e-99	7.2689e-95	EGFR_Low
MLLT4	4.97084	0.383	0.011	1.85111e-99	9.96545e-95	EGFR_High
TMEM109	1.70703	0.62	0.209	2.11849e-99	1.14049e-94	EGFR_High
TMEM158	4.35488	0.403	0.025	5.47104e-99	2.94534e-94	EGFR_High
CNIH4	1.06665	0.83	0.467	8.52663e-99	4.59031e-94	EGFR_High
CD81	1.05013	0.813	0.476	8.64686e-99	4.65504e-94	EGFR_High
BTG1	0.926159	0.898	0.663	1.49371e-98	8.04141e-94	EGFR_High
GRINA	1.45121	0.677	0.252	1.55479e-98	8.37024e-94	EGFR_High
MGEA5	3.89112	0.388	0.012	1.82331e-98	9.81581e-94	EGFR_High
MTSS1	1.28478	0.683	0.246	1.97192e-98	1.06159e-93	EGFR_High
SLC7A11	3.1179	0.434	0.046	2.55741e-98	1.37678e-93	EGFR_High
MMP10	3.15097	0.423	0.039	3.55295e-98	1.91273e-93	EGFR_High
WDR72	2.85714	0.455	0.06	3.83454e-98	2.06432e-93	EGFR_High
PDLIM1	0.894048	0.92	0.559	4.64379e-98	2.49998e-93	EGFR_High
TMEM132A	2.00171	0.57	0.166	8.4187e-98	4.53221e-93	EGFR_High
INADL	5.21944	0.39	0.02	9.02769e-98	4.86006e-93	EGFR_High
DGKH	1.9915	0.521	0.116	9.16243e-98	4.93259e-93	EGFR_High
UQCRQ	-1.2977	0.863	0.833	9.53224e-98	5.13168e-93	EGFR_Low
G6PD	1.55197	0.658	0.267	1.20338e-97	6.4784e-93	EGFR_High
GANAB	1.67755	0.601	0.184	1.27612e-97	6.87001e-93	EGFR_High
F11R	1.19957	0.77	0.362	1.63699e-97	8.81274e-93	EGFR_High
IGF2BP2	1.4315	0.65	0.217	2.25369e-97	1.21327e-92	EGFR_High
FAM127A	3.30199	0.396	0.016	2.32234e-97	1.25023e-92	EGFR_High
CNBP	0.775574	0.926	0.673	9.94653e-97	5.35471e-92	EGFR_High
EIF2A	1.43016	0.694	0.305	1.69748e-96	9.13838e-92	EGFR_High
MZT2B	1.02903	0.876	0.686	2.83133e-96	1.52425e-91	EGFR_High
TFDP2	1.78469	0.559	0.142	5.4467e-96	2.93223e-91	EGFR_High
EPS8L1	-2.06966	0.097	0.338	1.14469e-95	6.16244e-91	EGFR_Low
PRDX5	0.715403	0.98	0.809	1.15693e-95	6.22835e-91	EGFR_High
HM13	1.1465	0.844	0.512	1.31003e-95	7.05257e-91	EGFR_High
EBLN3	8.62492	0.359	0	2.17904e-95	1.17308e-90	EGFR_High
MAP3K13	1.0372	0.831	0.445	2.22423e-95	1.19742e-90	EGFR_High
MT-CYB	1.28323	0.817	0.852	3.62059e-95	1.94915e-90	EGFR_High
HN1L	4.6611	0.374	0.011	4.49193e-95	2.41823e-90	EGFR_High
C19orf24	1.43999	0.663	0.253	4.50283e-95	2.4241e-90	EGFR_High
NQO1	1.09254	0.762	0.358	4.90882e-95	2.64266e-90	EGFR_High
TRIM29	0.949751	0.877	0.547	5.45045e-95	2.93425e-90	EGFR_High
CAV1	1.25236	0.671	0.231	5.56122e-95	2.99388e-90	EGFR_High
PRNP	0.943464	0.831	0.396	8.8013e-95	4.73818e-90	EGFR_High
RPL37A	0.753595	0.992	0.961	1.04423e-94	5.6216e-90	EGFR_High
MIB2	1.30995	0.699	0.301	1.53837e-94	8.28183e-90	EGFR_High
LINC01451	8.88732	0.356	0	4.09299e-94	2.20346e-89	EGFR_High
SLC6A8	1.92142	0.542	0.135	6.11879e-94	3.29405e-89	EGFR_High
GLG1	1.3987	0.622	0.204	1.08781e-93	5.85625e-89	EGFR_High
CCDC127	2.59378	0.458	0.069	1.90282e-93	1.02438e-88	EGFR_High
DSG2	1.31868	0.674	0.239	2.57608e-93	1.38683e-88	EGFR_High
RPL28	0.705533	0.983	0.988	3.84426e-93	2.06956e-88	EGFR_High
MAP1B	2.4998	0.46	0.074	5.52727e-93	2.9756e-88	EGFR_High
TNFSF10	1.15013	0.922	0.706	8.64709e-93	4.65516e-88	EGFR_High
SRP72	1.25759	0.674	0.265	1.31867e-92	7.09906e-88	EGFR_High
CALU	1.55877	0.631	0.238	2.00511e-92	1.07945e-87	EGFR_High
PTK2	1.63016	0.608	0.196	2.0701e-92	1.11444e-87	EGFR_High
CALM2	-1.4303	0.84	0.859	2.35115e-92	1.26574e-87	EGFR_Low
TGFB1	0.892248	0.635	0.208	2.73479e-92	1.47228e-87	EGFR_High
PRDX4	1.39143	0.705	0.314	6.72303e-92	3.61935e-87	EGFR_High
LDHA	0.812948	0.984	0.841	8.89225e-92	4.78714e-87	EGFR_High
EIF2S2	0.828541	0.935	0.68	1.80258e-91	9.70417e-87	EGFR_High
G3BP2	1.28572	0.658	0.245	2.06647e-91	1.11248e-86	EGFR_High
APP	0.920904	0.863	0.489	3.47864e-91	1.87272e-86	EGFR_High
UBA52	0.675981	0.994	0.916	5.56761e-91	2.99732e-86	EGFR_High
2010-09-01	2.09634	0.514	0.124	8.67516e-91	4.67027e-86	EGFR_High
RPL18	0.691757	0.992	0.96	1.14005e-90	6.13746e-86	EGFR_High
P4HA1	1.82571	0.564	0.162	1.35564e-90	7.29811e-86	EGFR_High
ANKRD29	2.78875	0.441	0.072	3.211e-90	1.72864e-85	EGFR_High
DVL3	1.92087	0.515	0.121	4.03054e-90	2.16984e-85	EGFR_High
FRMD6	1.44652	0.609	0.197	8.91323e-90	4.79844e-85	EGFR_High
PCYT1A	1.59989	0.597	0.211	9.38042e-90	5.04995e-85	EGFR_High
SOX2	1.6862	0.614	0.237	1.41072e-89	7.59462e-85	EGFR_High
CDH1	1.226	0.748	0.364	1.74801e-89	9.41039e-85	EGFR_High
VAMP5	-1.77793	0.09	0.329	2.71419e-89	1.46118e-84	EGFR_Low
PLEC	0.715973	0.769	0.313	2.77417e-89	1.49348e-84	EGFR_High
DIP2B	2.02469	0.504	0.118	3.10613e-89	1.67219e-84	EGFR_High
DEGS1	1.46348	0.638	0.244	3.10655e-89	1.67241e-84	EGFR_High
C7orf49	4.2209	0.359	0.009	3.73702e-89	2.01182e-84	EGFR_High
S100A10	0.60929	0.986	0.811	5.93231e-89	3.19366e-84	EGFR_High
ILF3-AS1	4.31748	0.372	0.023	8.15323e-89	4.38929e-84	EGFR_High
GPRC5A	-2.54351	0.085	0.309	9.53311e-89	5.13215e-84	EGFR_Low
CXCL1	-3.08335	0.117	0.362	1.26526e-88	6.81151e-84	EGFR_Low
CXADR	1.21777	0.793	0.417	1.80546e-88	9.71968e-84	EGFR_High
ITGA2	1.29072	0.657	0.236	2.08255e-88	1.12114e-83	EGFR_High
RPS16	0.715162	0.99	0.96	2.40981e-88	1.29732e-83	EGFR_High
PTDSS1	2.15201	0.471	0.093	2.70099e-88	1.45408e-83	EGFR_High
ARL2	1.25958	0.706	0.319	2.79127e-88	1.50268e-83	EGFR_High
SYTL1	1.23022	0.716	0.335	3.61823e-88	1.94788e-83	EGFR_High
RPL36A	-1.12601	0.947	0.918	3.68584e-88	1.98427e-83	EGFR_Low
ZCCHC6	4.91118	0.35	0.007	7.39071e-88	3.97879e-83	EGFR_High
DCUN1D1	1.28382	0.636	0.224	8.90742e-88	4.79531e-83	EGFR_High
TCTEX1D2	2.00346	0.501	0.118	1.27497e-87	6.86381e-83	EGFR_High
SQRDL	3.27608	0.368	0.016	1.29126e-87	6.9515e-83	EGFR_High
CCDC53	2.96994	0.362	0.013	1.53544e-87	8.26605e-83	EGFR_High
MMP2	3.1891	0.396	0.037	1.72914e-87	9.30885e-83	EGFR_High
SLC39A4	1.4924	0.611	0.215	2.7094e-87	1.45861e-82	EGFR_High
SERBP1	0.750336	0.963	0.726	2.73092e-87	1.47019e-82	EGFR_High
GNB1	1.17708	0.733	0.347	4.45787e-87	2.3999e-82	EGFR_High
RP11-356J5.12	8.85469	0.335	0	5.86742e-87	3.15873e-82	EGFR_High
PMEPA1	2.00898	0.533	0.146	8.5617e-87	4.60919e-82	EGFR_High
2006-03-01	1.09585	0.701	0.284	1.16167e-86	6.25385e-82	EGFR_High
UBA6	1.10279	0.749	0.345	1.29373e-86	6.96478e-82	EGFR_High
CTNND1	0.944309	0.841	0.467	1.406e-86	7.56921e-82	EGFR_High
PLP2	0.684981	0.907	0.59	1.50698e-86	8.11283e-82	EGFR_High
SERP1	0.741811	0.937	0.725	4.92267e-86	2.65012e-81	EGFR_High
LAMA3	1.99283	0.472	0.097	1.25715e-85	6.76785e-81	EGFR_High
RAD23A	1.0672	0.785	0.403	1.65549e-85	8.91231e-81	EGFR_High
CTSS	-3.20459	0.123	0.349	1.90569e-85	1.02593e-80	EGFR_Low
RPS7	0.69956	0.987	0.911	2.32282e-85	1.25049e-80	EGFR_High
TMEM261	8.41954	0.33	0	2.58062e-85	1.38928e-80	EGFR_High
GJB6	0.823146	0.801	0.365	4.20805e-85	2.2654e-80	EGFR_High
CDKN2D	1.91162	0.481	0.113	6.88442e-85	3.70623e-80	EGFR_High
HRAS	1.14931	0.761	0.397	9.13188e-85	4.91615e-80	EGFR_High
CORO1C	1.48991	0.585	0.189	9.53155e-85	5.13131e-80	EGFR_High
TUBA1C	0.682393	0.934	0.659	1.08927e-84	5.86409e-80	EGFR_High
PPP1R14C	1.51092	0.543	0.149	1.43092e-84	7.70338e-80	EGFR_High
MAGEF1	1.66778	0.561	0.187	2.48287e-84	1.33665e-79	EGFR_High
TMEM238	1.53647	0.558	0.169	3.35729e-84	1.8074e-79	EGFR_High
RPL23	0.653226	0.989	0.898	4.15309e-84	2.23582e-79	EGFR_High
SAT1	-2.03642	0.949	0.891	5.17262e-84	2.78468e-79	EGFR_Low
IL1RAP	2.03957	0.459	0.092	6.17947e-84	3.32672e-79	EGFR_High
C21orf59	4.0782	0.342	0.009	7.01336e-84	3.77564e-79	EGFR_High
IARS2	1.77612	0.557	0.189	1.79081e-83	9.64084e-79	EGFR_High
C14orf1	3.15207	0.354	0.015	1.8445e-83	9.92985e-79	EGFR_High
LAMTOR4	0.840456	0.864	0.581	2.62537e-83	1.41337e-78	EGFR_High
AGR2	-3.77633	0.151	0.378	3.24264e-83	1.74568e-78	EGFR_Low
CYC1	0.90855	0.84	0.538	3.36296e-83	1.81045e-78	EGFR_High
CYHR1	1.38966	0.606	0.217	8.1752e-83	4.40112e-78	EGFR_High
JUNB	-1.52438	0.757	0.848	9.74511e-83	5.24628e-78	EGFR_Low
PRRX2	2.6381	0.426	0.074	1.21852e-82	6.5599e-78	EGFR_High
P2RY1	2.87149	0.398	0.05	2.11519e-82	1.13871e-77	EGFR_High
MAF1	1.17981	0.709	0.331	2.32977e-82	1.25423e-77	EGFR_High
ASS1	-2.16599	0.169	0.422	3.26778e-82	1.75921e-77	EGFR_Low
CYP2S1	3.10535	0.393	0.05	3.29949e-82	1.77628e-77	EGFR_High
KIF16B	2.33577	0.435	0.083	3.70028e-82	1.99205e-77	EGFR_High
CSAG1	2.86169	0.35	0.016	4.34348e-82	2.33831e-77	EGFR_High
TPT1	0.768556	0.996	0.991	4.82023e-82	2.59497e-77	EGFR_High
CYP4F11	3.0895	0.383	0.044	5.78634e-82	3.11508e-77	EGFR_High
TMEM14A	1.1434	0.677	0.293	6.77903e-82	3.64949e-77	EGFR_High
PART1	2.60803	0.405	0.056	1.01928e-81	5.48729e-77	EGFR_High
GAA	1.80865	0.512	0.142	1.02647e-81	5.52601e-77	EGFR_High
SYPL1	0.829101	0.893	0.593	1.04063e-81	5.60223e-77	EGFR_High
UBE2M	1.31124	0.656	0.282	1.04094e-81	5.60392e-77	EGFR_High
RP11-382A20.3	8.3644	0.319	0	1.04553e-81	5.6286e-77	EGFR_High
PHF20	1.4226	0.538	0.156	1.24415e-81	6.69787e-77	EGFR_High
MAOA	1.6888	0.547	0.174	1.58143e-81	8.51363e-77	EGFR_High
TM4SF1	0.725222	0.903	0.582	1.63582e-81	8.80646e-77	EGFR_High
SCD	1.4029	0.558	0.179	1.64118e-81	8.83529e-77	EGFR_High
CUX1	1.38228	0.609	0.225	1.81717e-81	9.78274e-77	EGFR_High
TSPAN1	-3.77201	0.21	0.434	1.89275e-81	1.01896e-76	EGFR_Low
EIF3M	0.907951	0.824	0.487	1.91046e-81	1.02849e-76	EGFR_High
C12orf75	1.33215	0.598	0.214	5.45301e-81	2.93563e-76	EGFR_High
UTP11L	3.01099	0.355	0.022	5.85076e-81	3.14975e-76	EGFR_High
BLCAP	1.29557	0.647	0.279	1.43565e-80	7.72881e-76	EGFR_High
P3H2	3.20948	0.378	0.042	1.89447e-80	1.01989e-75	EGFR_High
CLNS1A	1.18383	0.682	0.309	1.99769e-80	1.07546e-75	EGFR_High
ITGAV	1.4751	0.563	0.187	2.28102e-80	1.22799e-75	EGFR_High
AIM1	4.76323	0.331	0.011	2.28381e-80	1.22949e-75	EGFR_High
PLOD2	2.22472	0.452	0.098	2.3027e-80	1.23966e-75	EGFR_High
TGFBI	1.84016	0.485	0.114	3.10409e-80	1.67109e-75	EGFR_High
C5orf42	5.15833	0.319	0.002	3.38986e-80	1.82493e-75	EGFR_High
PTPRZ1	1.43422	0.556	0.176	3.48672e-80	1.87707e-75	EGFR_High
TXNDC12	1.20732	0.657	0.282	4.76532e-80	2.56541e-75	EGFR_High
EPHB3	2.09507	0.476	0.118	5.7645e-80	3.10332e-75	EGFR_High
COPZ2	2.01927	0.443	0.09	6.32084e-80	3.40282e-75	EGFR_High
HSF1	1.42581	0.607	0.237	8.06238e-80	4.34038e-75	EGFR_High
PTRF	3.52141	0.34	0.016	1.86897e-79	1.00616e-74	EGFR_High
DSTN	0.591959	0.978	0.861	2.90197e-79	1.56228e-74	EGFR_High
UBE2E3	1.18148	0.69	0.314	3.12477e-79	1.68222e-74	EGFR_High
ADAM23	3.31442	0.365	0.037	4.1521e-79	2.23528e-74	EGFR_High
C7orf55	2.88592	0.343	0.02	4.23498e-79	2.2799e-74	EGFR_High
PLD1	1.75777	0.503	0.14	6.02738e-79	3.24484e-74	EGFR_High
RPS8	0.706359	0.993	0.964	9.42946e-79	5.07635e-74	EGFR_High
B3GNT5	1.17614	0.689	0.313	1.25173e-78	6.7387e-74	EGFR_High
MX2	-2.03247	0.094	0.313	2.32655e-78	1.2525e-73	EGFR_Low
PPP1R2	1.07427	0.701	0.322	4.766e-78	2.56578e-73	EGFR_High
LPP	1.09906	0.705	0.296	4.87011e-78	2.62183e-73	EGFR_High
FAM96B	1.126	0.717	0.336	5.04744e-78	2.71729e-73	EGFR_High
PTHLH	0.923461	0.623	0.219	6.09885e-78	3.28332e-73	EGFR_High
RPL6	0.617373	0.99	0.931	6.41479e-78	3.4534e-73	EGFR_High
IER2	-1.62023	0.682	0.791	6.75757e-78	3.63794e-73	EGFR_Low
DLG1	1.08076	0.696	0.314	7.52551e-78	4.05136e-73	EGFR_High
PARL	1.34644	0.619	0.261	1.14169e-77	6.14628e-73	EGFR_High
C9orf69	8.10911	0.309	0.002	1.144e-77	6.15872e-73	EGFR_High
PUF60	0.960447	0.791	0.432	1.56808e-77	8.44175e-73	EGFR_High
LAMC2	1.42211	0.53	0.155	2.142e-77	1.15315e-72	EGFR_High
FAM91A1	1.72322	0.484	0.123	3.35787e-77	1.80771e-72	EGFR_High
PHLDA2	-1.71702	0.537	0.705	3.54959e-77	1.91092e-72	EGFR_Low
IFI44	-1.37767	0.163	0.438	3.98699e-77	2.1464e-72	EGFR_Low
FAM3C	1.16493	0.768	0.438	4.34127e-77	2.33712e-72	EGFR_High
PAK1	1.49289	0.55	0.183	4.72859e-77	2.54564e-72	EGFR_High
CHST7	3.46075	0.352	0.033	8.14047e-77	4.38242e-72	EGFR_High
GSTP1	0.700454	0.994	0.924	1.16884e-76	6.29244e-72	EGFR_High
MYO10	1.6163	0.533	0.17	1.49897e-76	8.06968e-72	EGFR_High
C5orf38	2.33109	0.437	0.097	1.98966e-76	1.07113e-71	EGFR_High
CFH	-1.78855	0.137	0.379	1.99725e-76	1.07522e-71	EGFR_Low
TM9SF4	1.79258	0.502	0.151	2.23125e-76	1.2012e-71	EGFR_High
MYCBP2	0.612392	0.699	0.299	2.728e-76	1.46862e-71	EGFR_High
DNAJC19	1.25033	0.646	0.287	3.01521e-76	1.62324e-71	EGFR_High
TOPORS-AS1	8.23549	0.302	0	3.80495e-76	2.0484e-71	EGFR_High
KDELR2	0.873355	0.845	0.513	4.06307e-76	2.18735e-71	EGFR_High
DYNLT3	1.2265	0.727	0.396	4.53221e-76	2.43992e-71	EGFR_High
ADRBK1	4.29253	0.317	0.008	4.62918e-76	2.49212e-71	EGFR_High
TPBG	1.2841	0.679	0.329	5.47321e-76	2.9465e-71	EGFR_High
PROS1	3.57541	0.329	0.016	5.60536e-76	3.01765e-71	EGFR_High
RB1CC1	1.27493	0.606	0.23	5.6137e-76	3.02214e-71	EGFR_High
FERMT1	1.11771	0.55	0.166	6.91967e-76	3.7252e-71	EGFR_High
ZCCHC11	5.35454	0.312	0.008	7.16508e-76	3.85732e-71	EGFR_High
UGDH	1.68938	0.501	0.146	9.10851e-76	4.90357e-71	EGFR_High
RAB14	0.986628	0.781	0.432	1.16294e-75	6.26068e-71	EGFR_High
ECE2	4.68726	0.309	0.005	1.35545e-75	7.29709e-71	EGFR_High
CSTB	-1.61245	0.972	0.951	1.42239e-75	7.65744e-71	EGFR_Low
PTBP3	0.918243	0.78	0.404	1.45372e-75	7.82609e-71	EGFR_High
GMPS	1.64469	0.542	0.188	1.74145e-75	9.37512e-71	EGFR_High
GMDS	-2.51586	0.163	0.392	3.28123e-75	1.76645e-70	EGFR_Low
CSRP1	1.41715	0.581	0.225	5.80733e-75	3.12638e-70	EGFR_High
HLTF	2.28306	0.375	0.047	7.12937e-75	3.8381e-70	EGFR_High
CTSB	0.722555	0.932	0.707	9.14932e-75	4.92554e-70	EGFR_High
RPS11	0.562224	0.994	0.956	9.26937e-75	4.99016e-70	EGFR_High
GPI	1.0067	0.781	0.435	1.09075e-74	5.87206e-70	EGFR_High
SNHG7	1.05313	0.707	0.331	2.45168e-74	1.31986e-69	EGFR_High
BNIP3L	1.11424	0.699	0.33	5.91477e-74	3.18421e-69	EGFR_High
MT-CO3	1.02838	0.824	0.895	8.56805e-74	4.61261e-69	EGFR_High
OPA1	1.50344	0.51	0.153	1.05817e-73	5.69668e-69	EGFR_High
MMP1	2.38244	0.411	0.082	1.63982e-73	8.82796e-69	EGFR_High
MBNL1	0.514757	0.693	0.296	2.42641e-73	1.30626e-68	EGFR_High
U2SURP	0.922954	0.742	0.371	2.87887e-73	1.54984e-68	EGFR_High
PVRL2	5.21265	0.301	0.005	3.35202e-73	1.80456e-68	EGFR_High
EHD2	2.04741	0.459	0.124	1.28183e-72	6.90072e-68	EGFR_High
NT5C	1.11937	0.682	0.334	1.71643e-72	9.24038e-68	EGFR_High
FAM45A	1.81788	0.474	0.13	1.76883e-72	9.52249e-68	EGFR_High
LMAN1	1.2504	0.618	0.258	2.02028e-72	1.08762e-67	EGFR_High
ASAP1	1.98581	0.4	0.072	3.12906e-72	1.68453e-67	EGFR_High
HLA-F	-1.28168	0.244	0.533	4.35292e-72	2.34339e-67	EGFR_Low
SLC2A4RG	1.4113	0.514	0.161	5.27662e-72	2.84067e-67	EGFR_High
HES2	1.25928	0.579	0.212	5.88166e-72	3.16639e-67	EGFR_High
CARHSP1	-1.71819	0.56	0.698	7.11551e-72	3.83064e-67	EGFR_Low
DEFB1	-3.64576	0.322	0.551	8.68445e-72	4.67528e-67	EGFR_Low
RHOD	1.0559	0.697	0.344	1.00522e-71	5.41158e-67	EGFR_High
GTF3A	1.14292	0.641	0.281	1.13343e-71	6.10184e-67	EGFR_High
EEA1	1.47231	0.544	0.195	1.42697e-71	7.68208e-67	EGFR_High
SWI5	1.55846	0.511	0.168	1.67425e-71	9.01333e-67	EGFR_High
FAM49B	0.967262	0.696	0.322	1.71779e-71	9.24775e-67	EGFR_High
IRF6	0.984731	0.706	0.331	3.52463e-71	1.89748e-66	EGFR_High
RTN3	0.973759	0.773	0.427	4.33167e-71	2.33196e-66	EGFR_High
P4HA2	1.75552	0.521	0.179	5.47254e-71	2.94614e-66	EGFR_High
LY6E	-1.61807	0.812	0.813	6.42425e-71	3.45849e-66	EGFR_Low
MAP2K2	1.14184	0.667	0.33	9.06013e-71	4.87752e-66	EGFR_High
LAMB3	0.702998	0.655	0.274	9.56133e-71	5.14734e-66	EGFR_High
C15orf40	1.32422	0.577	0.212	1.00698e-70	5.42106e-66	EGFR_High
CIB1	0.682501	0.929	0.669	1.03206e-70	5.55609e-66	EGFR_High
ABHD2	1.6598	0.47	0.124	1.10159e-70	5.93044e-66	EGFR_High
FIBP	1.21403	0.622	0.279	1.4393e-70	7.7485e-66	EGFR_High
PIGT	1.14209	0.65	0.3	1.86346e-70	1.00319e-65	EGFR_High
SRSF8	1.25523	0.535	0.176	2.0893e-70	1.12478e-65	EGFR_High
CERS6	1.70482	0.472	0.126	2.51331e-70	1.35304e-65	EGFR_High
MAGEA6	3.30508	0.303	0.011	2.6592e-70	1.43158e-65	EGFR_High
NUCKS1	0.674732	0.885	0.559	2.72967e-70	1.46952e-65	EGFR_High
ROMO1	0.709834	0.928	0.726	3.826e-70	2.05973e-65	EGFR_High
SQLE	0.869153	0.704	0.32	5.02778e-70	2.70671e-65	EGFR_High
SERINC1	1.28576	0.598	0.25	8.83047e-70	4.75389e-65	EGFR_High
RPS17	0.599244	0.98	0.891	1.64087e-69	8.83362e-65	EGFR_High
ERP29	0.843807	0.843	0.534	2.20371e-69	1.18637e-64	EGFR_High
PCYOX1	1.45634	0.482	0.139	2.41285e-69	1.29896e-64	EGFR_High
RPS28	0.627197	0.979	0.961	2.79772e-69	1.50615e-64	EGFR_High
XRN2	1.22531	0.622	0.28	3.18761e-69	1.71605e-64	EGFR_High
FOS	-1.29438	0.706	0.837	3.44122e-69	1.85258e-64	EGFR_Low
PAIP1	0.972716	0.713	0.343	3.60254e-69	1.93942e-64	EGFR_High
YWHAG	0.974431	0.679	0.294	3.76653e-69	2.02771e-64	EGFR_High
PDCD10	0.899992	0.789	0.461	4.03385e-69	2.17162e-64	EGFR_High
SSFA2	1.25411	0.566	0.203	6.07879e-69	3.27252e-64	EGFR_High
COA6	1.15344	0.648	0.319	7.88416e-69	4.24444e-64	EGFR_High
SOCS2	2.1723	0.4	0.083	8.89634e-69	4.78935e-64	EGFR_High
MTMR12	2.2198	0.372	0.062	9.0679e-69	4.8817e-64	EGFR_High
MX1	-1.25063	0.285	0.561	1.51914e-68	8.17826e-64	EGFR_Low
ABHD12	1.5958	0.519	0.191	1.84811e-68	9.94931e-64	EGFR_High
RSF1	1.03145	0.594	0.232	2.4136e-68	1.29936e-63	EGFR_High
FNDC3B	1.42148	0.538	0.193	2.59195e-68	1.39538e-63	EGFR_High
ACTL6A	1.3211	0.566	0.218	2.79576e-68	1.5051e-63	EGFR_High
LMO7	-2.28433	0.13	0.343	3.30307e-68	1.77821e-63	EGFR_Low
PHIP	0.861785	0.603	0.243	4.62195e-68	2.48823e-63	EGFR_High
ANKH	1.54668	0.372	0.058	5.30183e-68	2.85424e-63	EGFR_High
MIR210HG	1.7886	0.45	0.12	5.7997e-68	3.12227e-63	EGFR_High
EIF3A	0.763827	0.808	0.471	7.46623e-68	4.01945e-63	EGFR_High
LSG1	1.76168	0.435	0.109	7.82e-68	4.2099e-63	EGFR_High
PHLDB2	1.75055	0.431	0.103	8.03669e-68	4.32655e-63	EGFR_High
ICK	2.11508	0.389	0.077	9.11377e-68	4.9064e-63	EGFR_High
RIOK3	0.95045	0.73	0.375	9.44699e-68	5.08579e-63	EGFR_High
METAP2	0.797059	0.796	0.469	1.36372e-67	7.3416e-63	EGFR_High
WDR70	1.75991	0.429	0.104	1.62314e-67	8.73817e-63	EGFR_High
MT-ND4	0.853896	0.815	0.881	1.72308e-67	9.27619e-63	EGFR_High
LGALS7B	-3.04136	0.364	0.543	1.83256e-67	9.86558e-63	EGFR_Low
CWC15	0.960048	0.724	0.385	2.45086e-67	1.31942e-62	EGFR_High
BOD1L1	0.790315	0.55	0.19	3.01392e-67	1.62254e-62	EGFR_High
GSR	1.85252	0.431	0.11	3.38736e-67	1.82359e-62	EGFR_High
STON2	1.71069	0.461	0.137	3.85834e-67	2.07714e-62	EGFR_High
REEP4	1.38855	0.557	0.217	4.47978e-67	2.41169e-62	EGFR_High
MYO5A	1.80318	0.365	0.058	5.46527e-67	2.94223e-62	EGFR_High
SMIM7	1.03828	0.656	0.312	6.71002e-67	3.61234e-62	EGFR_High
CPNE8	2.35079	0.373	0.069	6.95523e-67	3.74435e-62	EGFR_High
ZMAT3	1.87773	0.401	0.086	9.01993e-67	4.85588e-62	EGFR_High
ERGIC3	0.854742	0.797	0.48	9.48905e-67	5.10843e-62	EGFR_High
MAGEA3	2.39683	0.315	0.023	1.04725e-66	5.63789e-62	EGFR_High
GADD45B	-1.90145	0.241	0.495	1.19637e-66	6.44068e-62	EGFR_Low
EIF4A2	0.554244	0.92	0.705	1.44663e-66	7.78791e-62	EGFR_High
KCNK1	1.53494	0.532	0.203	1.79486e-66	9.66263e-62	EGFR_High
AAK1	0.447659	0.66	0.266	2.92279e-66	1.57349e-61	EGFR_High
AC005256.1	4.06525	0.3	0.019	2.99148e-66	1.61046e-61	EGFR_High
FAM89A	1.70913	0.437	0.111	3.03124e-66	1.63187e-61	EGFR_High
CALML3	0.777614	0.924	0.763	3.26883e-66	1.75978e-61	EGFR_High
DERA	1.41309	0.554	0.222	3.40357e-66	1.83231e-61	EGFR_High
TSKU	1.73488	0.461	0.14	4.52101e-66	2.43389e-61	EGFR_High
SMAD5	1.48517	0.451	0.119	4.73674e-66	2.55002e-61	EGFR_High
PTMS	0.845974	0.816	0.531	8.2526e-66	4.44279e-61	EGFR_High
IGSF3	1.74295	0.428	0.111	9.88471e-66	5.32144e-61	EGFR_High
PSMB8	-1.0765	0.427	0.673	1.17487e-65	6.32491e-61	EGFR_Low
GOLGB1	0.449859	0.684	0.316	1.26439e-65	6.80684e-61	EGFR_High
PYCR2	1.42084	0.477	0.147	1.29368e-65	6.96451e-61	EGFR_High
ME1	1.8227	0.429	0.111	1.33393e-65	7.1812e-61	EGFR_High
AKR1B1	1.37264	0.465	0.141	1.48108e-65	7.9734e-61	EGFR_High
EIF3E	0.61464	0.911	0.607	1.85988e-65	1.00126e-60	EGFR_High
COX8A	0.569235	0.96	0.817	1.8845e-65	1.01452e-60	EGFR_High
CAV2	0.794361	0.773	0.398	2.08742e-65	1.12376e-60	EGFR_High
2007-09-01	0.820602	0.757	0.378	3.33497e-65	1.79538e-60	EGFR_High
WARS	-1.94204	0.268	0.508	3.71666e-65	2.00086e-60	EGFR_Low
TRIM22	-1.36561	0.15	0.396	4.12034e-65	2.21818e-60	EGFR_Low
UBXN1	0.868951	0.795	0.496	5.1288e-65	2.76109e-60	EGFR_High
RPL19	0.532875	0.994	0.946	5.43802e-65	2.92756e-60	EGFR_High
PPFIBP1	1.32181	0.505	0.168	5.77917e-65	3.11122e-60	EGFR_High
ELOVL1	1.10355	0.663	0.32	6.0876e-65	3.27726e-60	EGFR_High
WWTR1	1.4144	0.478	0.151	7.68426e-65	4.13682e-60	EGFR_High
ABCA1	1.42296	0.492	0.153	8.45161e-65	4.54992e-60	EGFR_High
VMA21	1.17561	0.537	0.189	9.4403e-65	5.08219e-60	EGFR_High
SKP2	2.88067	0.325	0.04	1.10429e-64	5.94496e-60	EGFR_High
MAFB	0.317442	0.701	0.309	1.64109e-64	8.83479e-60	EGFR_High
POLR2H	1.08066	0.664	0.331	2.34888e-64	1.26452e-59	EGFR_High
FBXO45	1.3394	0.441	0.123	2.84511e-64	1.53167e-59	EGFR_High
IFI27L2	0.829204	0.769	0.446	4.10884e-64	2.21199e-59	EGFR_High
GALNT2	1.66569	0.477	0.159	5.56258e-64	2.99461e-59	EGFR_High
AHCY	1.27558	0.558	0.235	7.33102e-64	3.94665e-59	EGFR_High
SCAND1	0.769381	0.867	0.627	8.73846e-64	4.70435e-59	EGFR_High
SET	0.514118	0.947	0.699	9.14781e-64	4.92473e-59	EGFR_High
SAMHD1	-1.50407	0.115	0.327	9.32751e-64	5.02146e-59	EGFR_Low
CDK6	1.35121	0.46	0.132	1.20681e-63	6.49686e-59	EGFR_High
TMPRSS4	1.02463	0.701	0.398	1.25711e-63	6.76767e-59	EGFR_High
ZNF655	1.01853	0.649	0.295	1.30933e-63	7.04878e-59	EGFR_High
MYL12A	-0.936295	0.855	0.851	1.47647e-63	7.94855e-59	EGFR_Low
MAPRE1	1.06558	0.648	0.32	1.52794e-63	8.22569e-59	EGFR_High
NCS1	1.86428	0.381	0.081	1.61032e-63	8.66913e-59	EGFR_High
PI3	-3.962	0.289	0.485	1.70542e-63	9.18111e-59	EGFR_Low
PAFAH1B2	1.065	0.61	0.264	2.05177e-63	1.10457e-58	EGFR_High
GBP2	-1.69694	0.234	0.464	2.06888e-63	1.11378e-58	EGFR_Low
FADS1	2.77226	0.318	0.036	2.37268e-63	1.27733e-58	EGFR_High
PAICS	1.45648	0.476	0.151	2.53562e-63	1.36505e-58	EGFR_High
MT-CO2	0.862033	0.823	0.891	3.69967e-63	1.99172e-58	EGFR_High
LMBRD2	2.39944	0.344	0.056	9.22396e-63	4.96572e-58	EGFR_High
SIPA1L2	2.00443	0.379	0.079	1.06209e-62	5.71774e-58	EGFR_High
XBP1	-2.50095	0.366	0.546	1.13332e-62	6.10125e-58	EGFR_Low
UBE2L6	-1.00682	0.333	0.618	1.24893e-62	6.72364e-58	EGFR_Low
HSP90B1	0.661727	0.906	0.631	1.3084e-62	7.04377e-58	EGFR_High
DDT	0.709078	0.855	0.62	1.4315e-62	7.70646e-58	EGFR_High
HOTAIRM1	2.3205	0.345	0.055	1.51647e-62	8.1639e-58	EGFR_High
AGPAT2	0.905845	0.742	0.42	1.60996e-62	8.66722e-58	EGFR_High
WASF2	0.846082	0.777	0.452	2.42937e-62	1.30785e-57	EGFR_High
FABP5	0.581615	0.965	0.743	2.7568e-62	1.48412e-57	EGFR_High
ATP2A2	0.831586	0.731	0.361	4.33237e-62	2.33233e-57	EGFR_High
AGO2	1.48998	0.398	0.086	4.5081e-62	2.42693e-57	EGFR_High
ZFPM1	2.96338	0.313	0.037	5.03243e-62	2.70921e-57	EGFR_High
RAB1B	0.977906	0.687	0.359	6.59813e-62	3.5521e-57	EGFR_High
RALA	1.00322	0.693	0.351	7.69347e-62	4.14178e-57	EGFR_High
CRTAP	1.44604	0.434	0.121	8.54212e-62	4.59865e-57	EGFR_High
CEBPB	-1.16349	0.664	0.769	9.00177e-62	4.8461e-57	EGFR_Low
TRIM16L	1.56321	0.412	0.105	1.10128e-61	5.92872e-57	EGFR_High
JUP	0.509386	0.954	0.657	1.21525e-61	6.54232e-57	EGFR_High
ATRAID	0.853996	0.748	0.414	2.24846e-61	1.21046e-56	EGFR_High
TMEM37	2.52232	0.334	0.05	2.24977e-61	1.21116e-56	EGFR_High
CHD6	1.11931	0.434	0.112	2.54506e-61	1.37013e-56	EGFR_High
ST13	0.689783	0.89	0.65	2.60694e-61	1.40345e-56	EGFR_High
SSH2	1.55189	0.414	0.106	3.06429e-61	1.64966e-56	EGFR_High
C19orf33	-0.946686	0.824	0.807	4.38538e-61	2.36087e-56	EGFR_Low
ARCN1	1.34871	0.475	0.153	4.96286e-61	2.67176e-56	EGFR_High
ANKRD49	1.47267	0.393	0.092	8.37215e-61	4.50715e-56	EGFR_High
ANKRD17	1.01711	0.545	0.207	8.4717e-61	4.56074e-56	EGFR_High
KEAP1	1.40112	0.496	0.172	8.62175e-61	4.64152e-56	EGFR_High
IMPAD1	1.37095	0.447	0.128	9.8667e-61	5.31174e-56	EGFR_High
FEZ1	2.54759	0.319	0.043	1.24392e-60	6.69663e-56	EGFR_High
MAP3K2	1.19079	0.519	0.187	1.47372e-60	7.9338e-56	EGFR_High
OAS1	-1.24166	0.258	0.515	1.50053e-60	8.07808e-56	EGFR_Low
TALDO1	0.710142	0.877	0.711	1.70541e-60	9.18107e-56	EGFR_High
PEX16	1.44533	0.478	0.163	1.86292e-60	1.0029e-55	EGFR_High
COMMD2	0.979694	0.546	0.212	2.12911e-60	1.14621e-55	EGFR_High
DSTYK	1.66318	0.364	0.071	2.37616e-60	1.27921e-55	EGFR_High
CSE1L	1.41357	0.48	0.16	3.80662e-60	2.04929e-55	EGFR_High
SLC25A1	1.15242	0.544	0.211	3.84971e-60	2.07249e-55	EGFR_High
SNHG19	1.41287	0.458	0.144	4.32319e-60	2.32739e-55	EGFR_High
SSR1	0.835207	0.712	0.372	5.24193e-60	2.82199e-55	EGFR_High
GNG12	1.11659	0.63	0.298	5.55766e-60	2.99197e-55	EGFR_High
PGAM1	0.628321	0.917	0.712	5.9767e-60	3.21756e-55	EGFR_High
EPRS	1.22516	0.514	0.19	7.47037e-60	4.02167e-55	EGFR_High
IGF2R	1.2232	0.467	0.146	8.48478e-60	4.56778e-55	EGFR_High
FSCN1	0.610619	0.757	0.371	9.54218e-60	5.13703e-55	EGFR_High
CHMP4C	2.24173	0.362	0.076	1.08298e-59	5.8302e-55	EGFR_High
C9orf78	0.883847	0.679	0.337	1.15671e-59	6.22716e-55	EGFR_High
PHB2	0.891004	0.698	0.365	1.20036e-59	6.46214e-55	EGFR_High
IFITM1	-1.33097	0.234	0.495	1.38985e-59	7.48227e-55	EGFR_Low
HIPK3	1.55139	0.409	0.106	1.44012e-59	7.75289e-55	EGFR_High
PRKCSH	0.921602	0.633	0.294	1.47392e-59	7.93487e-55	EGFR_High
ITGAE	1.2662	0.464	0.144	1.59729e-59	8.59903e-55	EGFR_High
GPX4	0.592849	0.938	0.65	1.95332e-59	1.05157e-54	EGFR_High
RPL4	0.514932	0.966	0.797	2.09105e-59	1.12572e-54	EGFR_High
ATL3	1.2145	0.502	0.181	2.12164e-59	1.14218e-54	EGFR_High
MTDH	0.732576	0.835	0.505	2.59474e-59	1.39688e-54	EGFR_High
CYBA	-2.21404	0.583	0.659	3.12652e-59	1.68316e-54	EGFR_Low
TMX2	1.03628	0.593	0.266	3.2506e-59	1.74996e-54	EGFR_High
GLRX3	0.855289	0.729	0.399	4.6274e-59	2.49116e-54	EGFR_High
CHRAC1	1.25396	0.463	0.148	4.76662e-59	2.56611e-54	EGFR_High
PITPNA-AS1	2.33672	0.317	0.042	5.01201e-59	2.69822e-54	EGFR_High
CASK	1.17193	0.474	0.152	5.36289e-59	2.88711e-54	EGFR_High
CHCHD10	-2.02501	0.315	0.502	5.98388e-59	3.22142e-54	EGFR_Low
TTC3	0.852972	0.649	0.312	1.07162e-58	5.76907e-54	EGFR_High
IPO9	1.43988	0.388	0.092	1.26272e-58	6.79787e-54	EGFR_High
RAB21	0.88432	0.599	0.246	1.29055e-58	6.94768e-54	EGFR_High
MYL12B	-0.63106	0.955	0.891	1.49552e-58	8.05111e-54	EGFR_Low
PTPRS	2.54189	0.305	0.037	1.51787e-58	8.17145e-54	EGFR_High
WNT5A	2.18486	0.365	0.083	1.61475e-58	8.693e-54	EGFR_High
AGRN	0.873582	0.515	0.174	2.01799e-58	1.08638e-53	EGFR_High
MZT2A	0.845691	0.746	0.473	2.16824e-58	1.16727e-53	EGFR_High
SSNA1	0.767171	0.779	0.495	2.30129e-58	1.2389e-53	EGFR_High
GNAI1	1.53643	0.472	0.17	2.88562e-58	1.55347e-53	EGFR_High
DPM2	1.07642	0.637	0.316	3.11969e-58	1.67948e-53	EGFR_High
TMEM141	0.836557	0.762	0.474	3.19415e-58	1.71957e-53	EGFR_High
ECE1	1.0636	0.514	0.184	3.20845e-58	1.72727e-53	EGFR_High
ACVR1	1.85407	0.378	0.089	3.62801e-58	1.95314e-53	EGFR_High
GNB4	2.29112	0.327	0.055	3.71771e-58	2.00143e-53	EGFR_High
MTCH2	0.901549	0.682	0.365	4.10522e-58	2.21005e-53	EGFR_High
STAT1	-1.11306	0.443	0.664	4.75424e-58	2.55944e-53	EGFR_Low
EIF5	0.441394	0.886	0.561	4.92158e-58	2.64953e-53	EGFR_High
MRFAP1	0.771746	0.784	0.47	5.09009e-58	2.74025e-53	EGFR_High
RAB22A	1.04092	0.63	0.296	5.19693e-58	2.79777e-53	EGFR_High
IRX4	2.58494	0.31	0.042	5.67885e-58	3.05721e-53	EGFR_High
NCEH1	2.77329	0.319	0.051	6.03723e-58	3.25014e-53	EGFR_High
GATAD1	0.926695	0.499	0.169	6.17801e-58	3.32593e-53	EGFR_High
METTL5	1.10731	0.575	0.254	7.38247e-58	3.97435e-53	EGFR_High
PGK1	0.602953	0.929	0.705	7.80214e-58	4.20028e-53	EGFR_High
KIF21A	1.46698	0.392	0.098	7.95142e-58	4.28065e-53	EGFR_High
COPZ1	0.920778	0.714	0.408	8.11225e-58	4.36723e-53	EGFR_High
DDX27	0.98455	0.555	0.223	8.74533e-58	4.70805e-53	EGFR_High
CDK5RAP2	1.59018	0.428	0.13	8.86424e-58	4.77206e-53	EGFR_High
EIF4B	0.786289	0.717	0.387	9.8752e-58	5.31631e-53	EGFR_High
ATXN10	1.02923	0.596	0.272	1.02185e-57	5.50112e-53	EGFR_High
SLC35E3	1.5169	0.394	0.1	1.11776e-57	6.01749e-53	EGFR_High
GSTA4	1.27907	0.491	0.182	1.35476e-57	7.29335e-53	EGFR_High
KLK8	-1.9874	0.188	0.405	1.52115e-57	8.1891e-53	EGFR_Low
YEATS2	1.59915	0.372	0.084	1.87661e-57	1.01027e-52	EGFR_High
ZNF639	1.76641	0.364	0.079	2.79532e-57	1.50486e-52	EGFR_High
RAB6A	1.06083	0.593	0.27	2.99398e-57	1.61181e-52	EGFR_High
PIR	1.46824	0.431	0.131	3.16304e-57	1.70282e-52	EGFR_High
DLX5	2.67466	0.316	0.049	3.38599e-57	1.82285e-52	EGFR_High
SPTBN1	1.01174	0.562	0.229	3.67887e-57	1.98052e-52	EGFR_High
LAP3	-1.39821	0.344	0.571	5.1786e-57	2.7879e-52	EGFR_Low
FAM114A1	1.03283	0.604	0.273	8.15928e-57	4.39255e-52	EGFR_High
MAZ	0.994807	0.51	0.184	8.38788e-57	4.51561e-52	EGFR_High
EIF3B	0.916224	0.606	0.272	9.79776e-57	5.27462e-52	EGFR_High
RPS5	0.552658	0.983	0.902	1.10177e-56	5.9314e-52	EGFR_High
MRPS30	1.6897	0.434	0.139	1.15757e-56	6.23178e-52	EGFR_High
RPS15	0.508722	0.994	0.973	1.23955e-56	6.67309e-52	EGFR_High
RPS24	0.552441	0.994	0.958	1.32451e-56	7.1305e-52	EGFR_High
PTMA	-0.789605	0.996	0.971	1.36779e-56	7.36352e-52	EGFR_Low
EFR3A	1.52769	0.441	0.141	1.41981e-56	7.64354e-52	EGFR_High
NAP1L1	0.711535	0.845	0.545	1.67956e-56	9.04192e-52	EGFR_High
SERPING1	-1.07906	0.143	0.376	1.90019e-56	1.02297e-51	EGFR_Low
CALML5	-2.64109	0.191	0.396	3.19176e-56	1.71828e-51	EGFR_Low
FAM120A	0.920158	0.596	0.266	3.27646e-56	1.76388e-51	EGFR_High
GBP1	-1.28053	0.199	0.435	3.45569e-56	1.86037e-51	EGFR_Low
UBE2R2	1.18223	0.544	0.229	3.70601e-56	1.99513e-51	EGFR_High
ISCA1	1.13281	0.517	0.207	3.95465e-56	2.12899e-51	EGFR_High
OCIAD2	0.617944	0.881	0.608	4.39131e-56	2.36406e-51	EGFR_High
TMEM179B	0.711099	0.789	0.48	5.90635e-56	3.17968e-51	EGFR_High
DMKN	-2.7021	0.295	0.487	9.61753e-56	5.1776e-51	EGFR_Low
PGM2	1.19293	0.558	0.246	9.8927e-56	5.32573e-51	EGFR_High
SSSCA1	1.2843	0.508	0.195	1.00174e-55	5.39286e-51	EGFR_High
MSANTD3	1.85845	0.362	0.081	1.07959e-55	5.81197e-51	EGFR_High
TGFBR1	2.07687	0.326	0.057	1.09124e-55	5.87468e-51	EGFR_High
NRIP1	0.995737	0.568	0.231	1.13438e-55	6.10692e-51	EGFR_High
USP31	2.05162	0.316	0.049	1.16601e-55	6.27723e-51	EGFR_High
CORO2A	1.28232	0.449	0.141	1.16639e-55	6.27928e-51	EGFR_High
ITGB8	0.724207	0.525	0.198	1.16937e-55	6.2953e-51	EGFR_High
TNC	1.26702	0.471	0.161	1.24309e-55	6.69217e-51	EGFR_High
PSMD11	0.772483	0.749	0.45	1.4185e-55	7.63651e-51	EGFR_High
ANAPC5	1.0043	0.599	0.284	1.66711e-55	8.97491e-51	EGFR_High
SLC35C2	1.2097	0.488	0.177	1.83849e-55	9.89751e-51	EGFR_High
ADD3	0.816874	0.635	0.299	1.88216e-55	1.01326e-50	EGFR_High
FAM126A	1.20023	0.434	0.137	1.92888e-55	1.03841e-50	EGFR_High
TXN	0.627631	0.99	0.925	2.05765e-55	1.10774e-50	EGFR_High
CLDND1	0.916058	0.591	0.28	2.46191e-55	1.32537e-50	EGFR_High
OTULIN	0.633365	0.448	0.141	2.56749e-55	1.38221e-50	EGFR_High
CCDC50	1.09832	0.489	0.173	3.1225e-55	1.681e-50	EGFR_High
MKNK1	1.35272	0.471	0.173	3.49265e-55	1.88027e-50	EGFR_High
SENP5	1.0495	0.522	0.209	3.6774e-55	1.97973e-50	EGFR_High
TMEM126A	1.18287	0.52	0.21	4.36738e-55	2.35118e-50	EGFR_High
BANF1	0.712369	0.822	0.526	4.48155e-55	2.41264e-50	EGFR_High
AKAP13	0.527707	0.728	0.366	5.06035e-55	2.72424e-50	EGFR_High
RXRA	1.02053	0.551	0.23	5.08768e-55	2.73895e-50	EGFR_High
SLC12A8	2.19316	0.317	0.055	6.26839e-55	3.37459e-50	EGFR_High
PFDN4	0.999091	0.606	0.287	6.61575e-55	3.56159e-50	EGFR_High
RAB34	1.08006	0.558	0.237	7.01214e-55	3.77499e-50	EGFR_High
ABLIM1	0.868108	0.609	0.275	8.18144e-55	4.40448e-50	EGFR_High
GIT1	2.17939	0.319	0.053	8.28716e-55	4.46139e-50	EGFR_High
ZDHHC3	0.810713	0.582	0.24	1.0211e-54	5.49707e-50	EGFR_High
METRN	2.0817	0.353	0.081	1.03482e-54	5.57097e-50	EGFR_High
VAMP8	-0.881286	0.878	0.823	1.1427e-54	6.15172e-50	EGFR_Low
OXR1	1.4419	0.443	0.145	1.26417e-54	6.80564e-50	EGFR_High
IER3	-1.96874	0.439	0.622	1.28045e-54	6.89328e-50	EGFR_Low
KCMF1	0.982256	0.576	0.239	1.94033e-54	1.04458e-49	EGFR_High
MEGF9	1.83843	0.369	0.093	1.98445e-54	1.06833e-49	EGFR_High
SNRPE	0.612647	0.846	0.555	2.44735e-54	1.31753e-49	EGFR_High
SEC62	0.612252	0.908	0.627	2.65879e-54	1.43136e-49	EGFR_High
WDR43	1.22759	0.473	0.169	2.67521e-54	1.4402e-49	EGFR_High
GBP6	0.916539	0.491	0.173	2.91677e-54	1.57024e-49	EGFR_High
TAF10	1.05581	0.548	0.243	3.19648e-54	1.72082e-49	EGFR_High
COMMD6	0.588844	0.913	0.662	3.59429e-54	1.93498e-49	EGFR_High
GLI4	1.99119	0.341	0.071	4.22216e-54	2.273e-49	EGFR_High
PPCS	0.935568	0.666	0.355	4.91293e-54	2.64488e-49	EGFR_High
PRRC2B	0.662053	0.55	0.223	5.15214e-54	2.77365e-49	EGFR_High
DDOST	1.17529	0.611	0.314	6.17787e-54	3.32586e-49	EGFR_High
TBRG1	1.03093	0.45	0.144	7.05847e-54	3.79993e-49	EGFR_High
DDX18	0.804038	0.676	0.328	9.5508e-54	5.14167e-49	EGFR_High
PPME1	1.54933	0.398	0.114	1.00657e-53	5.41885e-49	EGFR_High
RBM39	0.488547	0.923	0.673	1.41662e-53	7.62638e-49	EGFR_High
C8orf33	0.945043	0.522	0.208	1.77046e-53	9.53127e-49	EGFR_High
CLCA2	0.636182	0.742	0.385	1.83959e-53	9.90342e-49	EGFR_High
TNFAIP2	-2.52629	0.25	0.44	1.84564e-53	9.93599e-49	EGFR_Low
TMEM41A	1.41629	0.442	0.149	2.15641e-53	1.1609e-48	EGFR_High
C8orf82	1.45654	0.445	0.156	2.98891e-53	1.60908e-48	EGFR_High
B4GALT4	1.25364	0.48	0.182	3.39507e-53	1.82774e-48	EGFR_High
MED19	1.11528	0.513	0.207	3.40635e-53	1.83381e-48	EGFR_High
BIRC2	0.986853	0.591	0.279	3.45822e-53	1.86173e-48	EGFR_High
DARS	0.931585	0.642	0.33	3.85147e-53	2.07344e-48	EGFR_High
NPTN	1.06587	0.584	0.275	4.53325e-53	2.44048e-48	EGFR_High
KPNA4	0.752102	0.647	0.298	4.70395e-53	2.53237e-48	EGFR_High
CAMSAP2	1.57193	0.382	0.104	4.80141e-53	2.58484e-48	EGFR_High
MRPL13	0.774671	0.698	0.386	5.25496e-53	2.82901e-48	EGFR_High
SIAH2	0.943488	0.517	0.207	7.03147e-53	3.78539e-48	EGFR_High
SRD5A1	1.33198	0.452	0.163	7.06192e-53	3.80178e-48	EGFR_High
PYGL	1.08045	0.541	0.233	8.82791e-53	4.75251e-48	EGFR_High
TMEM258	0.537463	0.926	0.727	9.53623e-53	5.13383e-48	EGFR_High
GJB3	1.27285	0.524	0.235	9.65016e-53	5.19516e-48	EGFR_High
RPL7L1	1.06546	0.563	0.26	1.13861e-52	6.1297e-48	EGFR_High
SP110	-1.57461	0.141	0.341	1.18351e-52	6.37141e-48	EGFR_Low
POLE3	0.899463	0.561	0.244	1.20932e-52	6.51036e-48	EGFR_High
KRI1	1.73086	0.353	0.086	1.36781e-52	7.36363e-48	EGFR_High
CCNDBP1	1.07576	0.567	0.256	1.57959e-52	8.50371e-48	EGFR_High
PTPN14	1.58538	0.369	0.095	1.63021e-52	8.77625e-48	EGFR_High
APOPT1	1.16225	0.483	0.182	1.63398e-52	8.79652e-48	EGFR_High
DDB1	1.06021	0.531	0.226	1.65064e-52	8.88621e-48	EGFR_High
ATP6V1F	0.580509	0.882	0.676	1.88939e-52	1.01716e-47	EGFR_High
SLC22A23	1.95013	0.352	0.085	2.04706e-52	1.10204e-47	EGFR_High
KITLG	1.77835	0.37	0.097	2.38418e-52	1.28352e-47	EGFR_High
AK4	1.64699	0.389	0.111	2.40168e-52	1.29295e-47	EGFR_High
PTGES	-1.96221	0.169	0.363	2.49266e-52	1.34193e-47	EGFR_Low
OAZ1	0.407321	0.984	0.901	2.56138e-52	1.37892e-47	EGFR_High
STAU1	0.747289	0.704	0.386	2.77467e-52	1.49375e-47	EGFR_High
MRPS26	0.983321	0.628	0.323	2.83949e-52	1.52864e-47	EGFR_High
ZNF292	0.700029	0.545	0.216	2.97719e-52	1.60277e-47	EGFR_High
SMC3	0.961761	0.508	0.202	6.06683e-52	3.26608e-47	EGFR_High
IRX2	1.68744	0.366	0.093	6.11725e-52	3.29322e-47	EGFR_High
CELF1	1.1035	0.534	0.229	6.91875e-52	3.72471e-47	EGFR_High
RNF126	0.871702	0.609	0.292	7.35015e-52	3.95696e-47	EGFR_High
EIF4G1	0.670139	0.777	0.452	7.6121e-52	4.09797e-47	EGFR_High
KTN1	0.454947	0.939	0.708	8.51352e-52	4.58326e-47	EGFR_High
RPL31	-0.856393	0.971	0.895	9.16109e-52	4.93187e-47	EGFR_Low
ARRDC3	-2.03375	0.317	0.498	9.41516e-52	5.06865e-47	EGFR_Low
UBE2G1	1.02596	0.548	0.243	9.43709e-52	5.08046e-47	EGFR_High
PHF20L1	0.908067	0.538	0.23	9.78065e-52	5.26541e-47	EGFR_High
ITGA5	1.68297	0.349	0.082	1.10775e-51	5.96358e-47	EGFR_High
LZIC	1.46221	0.411	0.127	2.06828e-51	1.11346e-46	EGFR_High
DLGAP4	1.0722	0.516	0.208	2.56018e-51	1.37827e-46	EGFR_High
DGUOK	0.841513	0.663	0.364	2.59679e-51	1.39798e-46	EGFR_High
B4GALT2	1.90813	0.353	0.09	3.2276e-51	1.73758e-46	EGFR_High
PSMD10	1.58972	0.393	0.12	3.69003e-51	1.98653e-46	EGFR_High
UXS1	1.78267	0.379	0.109	4.02581e-51	2.1673e-46	EGFR_High
GJB5	1.34577	0.481	0.194	4.25583e-51	2.29113e-46	EGFR_High
EIF2AK4	1.40443	0.385	0.105	4.57155e-51	2.46109e-46	EGFR_High
ABRACL	0.767946	0.717	0.406	6.54201e-51	3.52189e-46	EGFR_High
TRAF7	1.03561	0.531	0.232	8.2305e-51	4.43089e-46	EGFR_High
PTGES3	0.536715	0.914	0.684	8.2908e-51	4.46335e-46	EGFR_High
EIF4G3	1.08681	0.413	0.125	9.3458e-51	5.03131e-46	EGFR_High
LRRC58	0.857662	0.473	0.166	1.65385e-50	8.9035e-46	EGFR_High
MBD2	0.737703	0.564	0.236	1.65468e-50	8.90798e-46	EGFR_High
PGD	0.768603	0.716	0.447	1.77942e-50	9.57952e-46	EGFR_High
ARPC1A	0.619172	0.802	0.517	1.78321e-50	9.59991e-46	EGFR_High
KPNB1	0.634375	0.695	0.357	1.83572e-50	9.88261e-46	EGFR_High
RPL38	0.431415	0.987	0.943	1.95558e-50	1.05279e-45	EGFR_High
PCIF1	1.65364	0.375	0.106	2.40942e-50	1.29711e-45	EGFR_High
TMEM181	1.36603	0.37	0.099	2.61748e-50	1.40912e-45	EGFR_High
CTBP1	1.09044	0.488	0.191	2.95268e-50	1.58957e-45	EGFR_High
CCNB1IP1	1.63126	0.349	0.084	3.04729e-50	1.64051e-45	EGFR_High
HK1	0.997528	0.582	0.289	3.12801e-50	1.68396e-45	EGFR_High
RAB4A	1.01221	0.553	0.251	3.37453e-50	1.81668e-45	EGFR_High
EI24	0.751663	0.734	0.42	3.81157e-50	2.05196e-45	EGFR_High
RPS18	-0.59986	0.997	0.991	4.25976e-50	2.29324e-45	EGFR_Low
TMED10	0.541654	0.897	0.624	6.44614e-50	3.47028e-45	EGFR_High
PTTG1	0.796444	0.529	0.215	6.79771e-50	3.65955e-45	EGFR_High
C1QBP	0.623733	0.782	0.475	7.46792e-50	4.02035e-45	EGFR_High
ACTG1	0.417023	0.995	0.949	7.93626e-50	4.27249e-45	EGFR_High
PDPN	1.42171	0.398	0.124	8.41711e-50	4.53135e-45	EGFR_High
TENM2	1.84355	0.323	0.07	9.76494e-50	5.25695e-45	EGFR_High
ALDH3A2	1.09133	0.531	0.239	9.97035e-50	5.36754e-45	EGFR_High
CDK4	1.16701	0.48	0.191	1.01656e-49	5.47263e-45	EGFR_High
EMC2	1.07765	0.567	0.275	1.10108e-49	5.92765e-45	EGFR_High
SERPINE1	2.02154	0.334	0.082	1.33502e-49	7.1871e-45	EGFR_High
MCL1	-1.57667	0.512	0.643	1.45955e-49	7.85747e-45	EGFR_Low
RALY	0.754372	0.723	0.411	1.49226e-49	8.03357e-45	EGFR_High
CTSV	0.593263	0.452	0.162	1.63014e-49	8.77588e-45	EGFR_High
PLS3	0.843013	0.686	0.398	1.71661e-49	9.24137e-45	EGFR_High
KCTD1	1.37468	0.397	0.124	2.6339e-49	1.41796e-44	EGFR_High
FBXW2	1.0592	0.468	0.173	2.84861e-49	1.53355e-44	EGFR_High
GHITM	0.59893	0.84	0.567	3.85222e-49	2.07384e-44	EGFR_High
WDFY2	1.05138	0.472	0.182	4.22316e-49	2.27354e-44	EGFR_High
PTS	0.84776	0.593	0.298	4.74139e-49	2.55253e-44	EGFR_High
SEL1L	1.37483	0.362	0.098	4.78889e-49	2.5781e-44	EGFR_High
AMZ2	1.68753	0.37	0.109	6.81457e-49	3.66862e-44	EGFR_High
METTL23	1.42817	0.414	0.137	7.01042e-49	3.77406e-44	EGFR_High
DNAJC8	0.747428	0.73	0.432	7.45714e-49	4.01455e-44	EGFR_High
PARD6G	1.66832	0.335	0.081	8.40137e-49	4.52288e-44	EGFR_High
HOMER3	1.26399	0.451	0.17	9.38028e-49	5.04987e-44	EGFR_High
CCDC47	0.966687	0.588	0.295	9.4066e-49	5.06405e-44	EGFR_High
MIR4435-2HG	-2.15635	0.241	0.419	1.11034e-48	5.9775e-44	EGFR_Low
NELFCD	1.24627	0.457	0.173	1.45433e-48	7.82936e-44	EGFR_High
PAWR	0.967452	0.58	0.274	1.59451e-48	8.58406e-44	EGFR_High
CDC26	1.03253	0.544	0.259	1.73053e-48	9.31631e-44	EGFR_High
RRAS	1.41198	0.427	0.155	1.85545e-48	9.98881e-44	EGFR_High
SERPINB4	-3.01076	0.318	0.489	1.92503e-48	1.03634e-43	EGFR_Low
CERS3	1.27584	0.469	0.19	2.24229e-48	1.20714e-43	EGFR_High
ESF1	0.998436	0.471	0.184	2.63789e-48	1.42011e-43	EGFR_High
IMPDH1	1.7216	0.36	0.102	3.09297e-48	1.6651e-43	EGFR_High
SPPL3	0.928229	0.55	0.246	3.15528e-48	1.69865e-43	EGFR_High
CWF19L2	1.11939	0.413	0.134	3.52206e-48	1.8961e-43	EGFR_High
CKB	1.08637	0.482	0.197	3.89609e-48	2.09746e-43	EGFR_High
DDB2	1.37408	0.416	0.139	4.17587e-48	2.24808e-43	EGFR_High
CD59	0.57839	0.96	0.795	4.658e-48	2.50763e-43	EGFR_High
FGFR2	1.67255	0.339	0.084	4.98619e-48	2.68431e-43	EGFR_High
SLC12A6	0.954602	0.417	0.135	5.56477e-48	2.99579e-43	EGFR_High
SVIL	0.738443	0.5	0.194	6.10774e-48	3.2881e-43	EGFR_High
RAD50	1.27967	0.368	0.105	6.83016e-48	3.67702e-43	EGFR_High
SH3PXD2A	0.71693	0.506	0.201	7.40332e-48	3.98558e-43	EGFR_High
MRPS22	1.19118	0.478	0.196	8.06109e-48	4.33969e-43	EGFR_High
ERI3	1.2974	0.429	0.154	8.73353e-48	4.70169e-43	EGFR_High
ZMIZ1	1.41098	0.346	0.088	8.86934e-48	4.77481e-43	EGFR_High
STK4	0.558229	0.443	0.153	9.54774e-48	5.14003e-43	EGFR_High
SLC33A1	1.55562	0.356	0.098	1.10578e-47	5.95297e-43	EGFR_High
C14orf119	0.933225	0.6	0.308	1.12721e-47	6.06834e-43	EGFR_High
CNPY3	1.27304	0.417	0.141	1.27537e-47	6.86597e-43	EGFR_High
PARP1	0.912769	0.525	0.226	1.27907e-47	6.88585e-43	EGFR_High
CLTB	-1.20387	0.657	0.721	1.42575e-47	7.67555e-43	EGFR_Low
NCKAP1	0.928637	0.599	0.302	1.92388e-47	1.03572e-42	EGFR_High
RAPGEFL1	1.33321	0.408	0.139	2.6134e-47	1.40692e-42	EGFR_High
ALDH1A1	1.76263	0.312	0.065	2.77338e-47	1.49305e-42	EGFR_High
PGM2L1	0.87621	0.44	0.152	2.89061e-47	1.55616e-42	EGFR_High
ENAH	0.63177	0.725	0.386	3.06196e-47	1.64841e-42	EGFR_High
OSBPL9	1.49781	0.396	0.134	3.26461e-47	1.7575e-42	EGFR_High
TMEM87A	0.987835	0.579	0.289	3.6946e-47	1.98899e-42	EGFR_High
RPL11	0.434652	0.993	0.96	4.4798e-47	2.4117e-42	EGFR_High
LIMA1	0.573625	0.828	0.515	4.63641e-47	2.49601e-42	EGFR_High
PITX1	-1.36625	0.566	0.651	4.82772e-47	2.599e-42	EGFR_Low
MAPK6	0.775102	0.654	0.362	5.02981e-47	2.7078e-42	EGFR_High
CDC40	1.06161	0.418	0.141	5.61375e-47	3.02216e-42	EGFR_High
SMARCE1	1.13661	0.451	0.177	6.28573e-47	3.38392e-42	EGFR_High
ZDHHC4	1.32398	0.42	0.149	7.14799e-47	3.84812e-42	EGFR_High
MT-ND4L	0.648322	0.747	0.496	7.17858e-47	3.86459e-42	EGFR_High
POLR2L	-0.835004	0.895	0.839	8.29587e-47	4.46608e-42	EGFR_Low
NUDT14	0.97815	0.493	0.2	8.30899e-47	4.47314e-42	EGFR_High
SNRPA1	0.917564	0.633	0.349	9.38477e-47	5.05229e-42	EGFR_High
IRF7	-1.5434	0.177	0.37	1.13552e-46	6.11308e-42	EGFR_Low
KPNA6	0.990576	0.471	0.188	1.17958e-46	6.35027e-42	EGFR_High
ARL5A	0.922509	0.558	0.27	1.28181e-46	6.90061e-42	EGFR_High
SERPINB3	-2.42521	0.521	0.645	1.28239e-46	6.90377e-42	EGFR_Low
IL10RB	1.65236	0.372	0.117	1.471e-46	7.91912e-42	EGFR_High
WSB2	1.16531	0.415	0.144	1.6492e-46	8.87847e-42	EGFR_High
COL17A1	1.58016	0.378	0.12	1.6694e-46	8.9872e-42	EGFR_High
ADH7	1.28201	0.374	0.111	1.73182e-46	9.32326e-42	EGFR_High
PUM1	0.786172	0.554	0.257	1.97839e-46	1.06507e-41	EGFR_High
ACBD3	0.803832	0.598	0.296	2.49019e-46	1.3406e-41	EGFR_High
BLVRA	0.949505	0.601	0.321	2.89589e-46	1.559e-41	EGFR_High
CCT2	0.823459	0.632	0.336	2.99376e-46	1.61169e-41	EGFR_High
EIF5A2	1.64751	0.314	0.072	3.24973e-46	1.74949e-41	EGFR_High
TATDN1	1.17789	0.495	0.219	3.48948e-46	1.87856e-41	EGFR_High
F3	-1.87574	0.249	0.457	3.80885e-46	2.0505e-41	EGFR_Low
GCLM	1.15766	0.497	0.212	4.2069e-46	2.26478e-41	EGFR_High
PRKX	0.839136	0.365	0.104	5.02671e-46	2.70613e-41	EGFR_High
TMEM19	1.32636	0.415	0.149	5.4392e-46	2.92819e-41	EGFR_High
FAIM	1.76344	0.337	0.092	5.46249e-46	2.94073e-41	EGFR_High
COA3	0.728284	0.708	0.431	5.8104e-46	3.12803e-41	EGFR_High
EMC6	0.756462	0.662	0.371	6.08331e-46	3.27495e-41	EGFR_High
TRIO	1.5774	0.349	0.095	8.78221e-46	4.7279e-41	EGFR_High
PSMD7	0.63019	0.814	0.533	8.88101e-46	4.78109e-41	EGFR_High
SDF4	0.77687	0.662	0.375	8.93382e-46	4.80952e-41	EGFR_High
GSTO1	0.775532	0.755	0.49	9.01067e-46	4.8509e-41	EGFR_High
YWHAQ	0.4143	0.93	0.722	9.01752e-46	4.85458e-41	EGFR_High
UFM1	0.759427	0.699	0.393	9.57287e-46	5.15355e-41	EGFR_High
TXNIP	-1.43973	0.357	0.547	1.00203e-45	5.39445e-41	EGFR_Low
RAB3IP	1.10793	0.44	0.161	1.02763e-45	5.53226e-41	EGFR_High
LTBR	0.774835	0.646	0.344	1.16739e-45	6.28463e-41	EGFR_High
P4HB	0.471339	0.939	0.762	1.21445e-45	6.53798e-41	EGFR_High
OSBPL8	0.867641	0.453	0.173	1.22427e-45	6.59084e-41	EGFR_High
DAAM1	0.754293	0.639	0.322	1.26621e-45	6.81663e-41	EGFR_High
DPP7	0.734215	0.66	0.356	1.31993e-45	7.10585e-41	EGFR_High
CHPF	1.06656	0.513	0.231	2.13567e-45	1.14974e-40	EGFR_High
ARMC8	1.42889	0.364	0.111	2.6337e-45	1.41785e-40	EGFR_High
FKBP2	0.503669	0.845	0.518	2.81284e-45	1.51429e-40	EGFR_High
SOX15	0.966203	0.511	0.226	3.01012e-45	1.6205e-40	EGFR_High
SLC7A1	1.6257	0.334	0.089	3.10904e-45	1.67375e-40	EGFR_High
BLOC1S2	0.855004	0.597	0.309	3.29889e-45	1.77596e-40	EGFR_High
GOSR1	1.07437	0.457	0.187	3.56775e-45	1.9207e-40	EGFR_High
RPS27A	0.455517	0.991	0.942	4.27819e-45	2.30316e-40	EGFR_High
ARL2BP	1.07683	0.488	0.214	4.59413e-45	2.47325e-40	EGFR_High
BLOC1S6	1.04253	0.391	0.13	4.90722e-45	2.6418e-40	EGFR_High
TMEM54	0.784954	0.804	0.614	5.86262e-45	3.15614e-40	EGFR_High
PITHD1	0.846819	0.519	0.235	6.82206e-45	3.67266e-40	EGFR_High
TAP1	-0.89403	0.318	0.55	7.37619e-45	3.97097e-40	EGFR_Low
DGKA	1.01188	0.461	0.189	7.63988e-45	4.11293e-40	EGFR_High
CDKN2B	0.7443	0.592	0.292	9.08506e-45	4.89094e-40	EGFR_High
DCAF13	1.02925	0.477	0.203	1.41046e-44	7.59322e-40	EGFR_High
SNX5	0.792273	0.52	0.237	1.46483e-44	7.88589e-40	EGFR_High
FDX1	0.873959	0.565	0.27	1.53139e-44	8.24426e-40	EGFR_High
NFIL3	1.32377	0.385	0.128	1.54158e-44	8.29909e-40	EGFR_High
POLR2A	0.32736	0.558	0.257	1.55256e-44	8.3582e-40	EGFR_High
MRPL21	0.891832	0.604	0.324	1.57257e-44	8.46594e-40	EGFR_High
EEF2	0.390938	0.97	0.788	1.97431e-44	1.06287e-39	EGFR_High
CD46	0.483249	0.808	0.494	2.0507e-44	1.10399e-39	EGFR_High
COMMD8	0.950682	0.498	0.223	2.38694e-44	1.28501e-39	EGFR_High
EXPH5	1.10395	0.374	0.117	2.5492e-44	1.37236e-39	EGFR_High
SEMA3C	1.57408	0.372	0.121	2.59776e-44	1.3985e-39	EGFR_High
CD99	0.494715	0.735	0.417	2.81532e-44	1.51563e-39	EGFR_High
LAMC1	1.98254	0.304	0.07	3.0133e-44	1.62221e-39	EGFR_High
EXT2	1.9453	0.325	0.088	3.15395e-44	1.69793e-39	EGFR_High
AASDHPPT	1.23197	0.412	0.147	3.31424e-44	1.78422e-39	EGFR_High
EIF2B5	1.18148	0.448	0.181	3.36208e-44	1.80998e-39	EGFR_High
ATP11B	0.87734	0.502	0.214	4.32761e-44	2.32977e-39	EGFR_High
CRIP2	-0.90547	0.145	0.347	5.54038e-44	2.98266e-39	EGFR_Low
ABHD17C	1.19515	0.402	0.146	5.81955e-44	3.13296e-39	EGFR_High
COPS3	1.15134	0.432	0.167	5.84347e-44	3.14583e-39	EGFR_High
BECN1	1.21872	0.471	0.207	5.91523e-44	3.18446e-39	EGFR_High
ATP13A3	0.740795	0.468	0.189	5.99268e-44	3.22616e-39	EGFR_High
FBL	0.907569	0.564	0.285	6.11658e-44	3.29286e-39	EGFR_High
USP22	0.954907	0.476	0.196	6.70685e-44	3.61063e-39	EGFR_High
RUFY3	1.22228	0.416	0.153	8.60642e-44	4.63327e-39	EGFR_High
ZNF131	1.07759	0.41	0.147	1.08214e-43	5.82571e-39	EGFR_High
LTBP3	0.859274	0.561	0.268	1.08574e-43	5.84508e-39	EGFR_High
YAP1	1.17474	0.435	0.167	1.1161e-43	6.00853e-39	EGFR_High
QSER1	1.55918	0.326	0.088	1.36432e-43	7.3448e-39	EGFR_High
HDDC3	1.42023	0.367	0.117	1.45942e-43	7.85681e-39	EGFR_High
OTUB1	0.714093	0.71	0.446	2.0299e-43	1.0928e-38	EGFR_High
NFKBIZ	-1.75761	0.319	0.497	2.75753e-43	1.48452e-38	EGFR_Low
CTDNEP1	0.913571	0.514	0.233	3.04683e-43	1.64026e-38	EGFR_High
PSME1	-0.916191	0.824	0.799	3.1953e-43	1.72019e-38	EGFR_Low
RAB40B	1.94282	0.308	0.076	3.28464e-43	1.76829e-38	EGFR_High
SYK	1.63671	0.33	0.095	3.35089e-43	1.80395e-38	EGFR_High
SNTB2	0.832732	0.354	0.104	3.47874e-43	1.87278e-38	EGFR_High
ZNF622	0.816409	0.446	0.175	3.85058e-43	2.07296e-38	EGFR_High
IRF1	-2.20917	0.387	0.525	3.8544e-43	2.07502e-38	EGFR_Low
UBE2K	0.605388	0.692	0.387	4.1148e-43	2.2152e-38	EGFR_High
MET	1.28222	0.417	0.159	4.38754e-43	2.36203e-38	EGFR_High
MIB1	1.34338	0.318	0.079	4.60458e-43	2.47888e-38	EGFR_High
SLC25A3	0.435156	0.921	0.742	4.77141e-43	2.56869e-38	EGFR_High
NENF	0.696037	0.743	0.506	4.93708e-43	2.65788e-38	EGFR_High
RPA1	1.3178	0.385	0.131	5.0867e-43	2.73843e-38	EGFR_High
PTPRK	1.02372	0.478	0.201	5.38827e-43	2.90078e-38	EGFR_High
SPCS2	0.469277	0.9	0.609	6.53265e-43	3.51685e-38	EGFR_High
PTGFRN	1.18784	0.45	0.19	6.54876e-43	3.52553e-38	EGFR_High
PPP2R2C	1.19893	0.388	0.132	7.37491e-43	3.97028e-38	EGFR_High
EBPL	0.637439	0.654	0.376	7.76983e-43	4.18289e-38	EGFR_High
RIOK1	1.46966	0.355	0.113	8.78136e-43	4.72744e-38	EGFR_High
UNC45A	1.20585	0.421	0.167	8.87675e-43	4.7788e-38	EGFR_High
ITGB4	0.911594	0.548	0.268	1.04135e-42	5.6061e-38	EGFR_High
NDUFA13	-0.700501	0.843	0.827	1.04628e-42	5.63267e-38	EGFR_Low
TTC39C	0.629151	0.471	0.186	1.20791e-42	6.50281e-38	EGFR_High
POLR2G	0.770493	0.645	0.355	1.27587e-42	6.86863e-38	EGFR_High
CRKL	1.52829	0.348	0.112	1.36352e-42	7.34051e-38	EGFR_High
NUDT22	0.817491	0.585	0.317	1.57553e-42	8.48189e-38	EGFR_High
HNRNPDL	-1.12569	0.599	0.686	1.68445e-42	9.06821e-38	EGFR_Low
SAMD12	1.51729	0.318	0.083	1.95492e-42	1.05243e-37	EGFR_High
APEX1	0.915725	0.587	0.316	2.18042e-42	1.17383e-37	EGFR_High
TMEM99	1.60506	0.349	0.109	2.18948e-42	1.17871e-37	EGFR_High
ATG5	1.1489	0.431	0.173	2.37577e-42	1.279e-37	EGFR_High
FOXK1	0.994025	0.383	0.126	2.49939e-42	1.34554e-37	EGFR_High
UXT	0.643711	0.73	0.424	2.60046e-42	1.39996e-37	EGFR_High
BDH1	1.08441	0.459	0.194	3.92689e-42	2.11404e-37	EGFR_High
SRSF11	0.522365	0.784	0.498	4.10203e-42	2.20833e-37	EGFR_High
SLC25A5	0.376072	0.955	0.772	4.25499e-42	2.29067e-37	EGFR_High
COL27A1	0.920725	0.341	0.097	4.40731e-42	2.37267e-37	EGFR_High
WNK1	0.420613	0.601	0.28	4.40803e-42	2.37306e-37	EGFR_High
BAZ1A	0.558775	0.619	0.317	5.134e-42	2.76389e-37	EGFR_High
FAM83H	0.987004	0.471	0.2	5.4365e-42	2.92674e-37	EGFR_High
SPRYD7	1.10917	0.413	0.158	5.80084e-42	3.12288e-37	EGFR_High
MINOS1	0.454454	0.83	0.475	6.05213e-42	3.25816e-37	EGFR_High
LBR	0.93025	0.382	0.13	6.1061e-42	3.28722e-37	EGFR_High
VDAC3	0.863112	0.586	0.319	6.89443e-42	3.71162e-37	EGFR_High
ABCC1	1.25402	0.339	0.099	7.78004e-42	4.18838e-37	EGFR_High
HMGN3	0.658291	0.764	0.502	1.03799e-41	5.58802e-37	EGFR_High
YBX3	0.557181	0.804	0.74	1.1475e-41	6.17759e-37	EGFR_High
TNS4	1.28907	0.416	0.163	1.1581e-41	6.23462e-37	EGFR_High
EDEM2	1.79101	0.308	0.079	1.27227e-41	6.84924e-37	EGFR_High
KLC3	1.29385	0.43	0.177	1.34943e-41	7.26465e-37	EGFR_High
WLS	1.60639	0.332	0.095	1.40436e-41	7.56038e-37	EGFR_High
ARHGAP32	1.04389	0.452	0.184	1.48636e-41	8.00183e-37	EGFR_High
UBE4B	1.38119	0.344	0.106	1.75219e-41	9.43293e-37	EGFR_High
TLN1	0.574807	0.445	0.17	2.00057e-41	1.07701e-36	EGFR_High
MRPL3	0.946392	0.513	0.246	2.26539e-41	1.21957e-36	EGFR_High
GABRE	0.752999	0.415	0.155	2.67042e-41	1.43762e-36	EGFR_High
LYPLAL1	1.15575	0.433	0.177	3.20275e-41	1.7242e-36	EGFR_High
MEF2A	0.769726	0.515	0.239	4.29298e-41	2.31113e-36	EGFR_High
S100A14	-0.99776	0.769	0.806	4.38375e-41	2.35999e-36	EGFR_Low
UCHL3	0.679029	0.661	0.39	4.43546e-41	2.38783e-36	EGFR_High
BID	0.926508	0.522	0.254	5.04008e-41	2.71333e-36	EGFR_High
TDG	0.755346	0.537	0.258	5.26458e-41	2.83418e-36	EGFR_High
RPL36	0.409692	0.991	0.961	6.06214e-41	3.26356e-36	EGFR_High
MACROD1	1.32635	0.378	0.13	7.24955e-41	3.90279e-36	EGFR_High
GNA13	1.06281	0.342	0.104	7.27926e-41	3.91879e-36	EGFR_High
KIAA0930	0.798875	0.437	0.169	8.02805e-41	4.3219e-36	EGFR_High
YIF1A	0.773851	0.685	0.432	8.57404e-41	4.61583e-36	EGFR_High
TIMP1	-1.65605	0.306	0.473	9.46832e-41	5.09727e-36	EGFR_Low
LY6K	1.12366	0.424	0.166	9.60162e-41	5.16903e-36	EGFR_High
CDCP1	1.02543	0.474	0.217	9.7376e-41	5.24224e-36	EGFR_High
TRIM44	0.589767	0.473	0.198	1.1047e-40	5.94717e-36	EGFR_High
AMOTL1	1.32898	0.34	0.105	1.10545e-40	5.9512e-36	EGFR_High
ODC1	0.406251	0.458	0.184	1.14676e-40	6.17361e-36	EGFR_High
COX7C	-0.723859	0.946	0.872	1.16243e-40	6.25795e-36	EGFR_Low
SMAP1	0.961315	0.499	0.228	1.6784e-40	9.03568e-36	EGFR_High
CCT6A	0.600234	0.737	0.457	1.71687e-40	9.24277e-36	EGFR_High
RPL35	0.353515	0.995	0.974	2.08943e-40	1.12484e-35	EGFR_High
CALM1	0.44626	0.97	0.847	2.10514e-40	1.1333e-35	EGFR_High
ARF1	0.496503	0.903	0.691	2.24708e-40	1.20972e-35	EGFR_High
CBX1	0.955061	0.455	0.197	2.33697e-40	1.25811e-35	EGFR_High
DERL2	0.98151	0.48	0.221	2.41908e-40	1.30231e-35	EGFR_High
MAP3K4	1.11481	0.327	0.093	2.65247e-40	1.42796e-35	EGFR_High
PSAP	0.489891	0.891	0.653	2.90827e-40	1.56567e-35	EGFR_High
PPP1R35	0.999291	0.44	0.18	3.14161e-40	1.69129e-35	EGFR_High
MYO19	1.11297	0.369	0.128	3.59769e-40	1.93682e-35	EGFR_High
RPL13	0.430749	0.998	0.989	3.70746e-40	1.99591e-35	EGFR_High
TIMM8B	0.535758	0.837	0.594	3.71001e-40	1.99728e-35	EGFR_High
RPL39	0.342002	0.982	0.943	4.16072e-40	2.23992e-35	EGFR_High
GOLGA2	0.635563	0.616	0.314	4.23101e-40	2.27776e-35	EGFR_High
MAN1A2	1.00159	0.42	0.167	4.56876e-40	2.45959e-35	EGFR_High
SUN1	0.93303	0.509	0.246	5.17175e-40	2.78421e-35	EGFR_High
RPL27	0.346784	0.988	0.919	5.68663e-40	3.0614e-35	EGFR_High
DDIT4	-1.44111	0.492	0.634	5.69926e-40	3.0682e-35	EGFR_Low
TMEM91	1.76359	0.306	0.084	6.90107e-40	3.71519e-35	EGFR_High
IARS	1.06322	0.39	0.145	7.25622e-40	3.90638e-35	EGFR_High
DHRS4	1.41452	0.346	0.114	7.37842e-40	3.97217e-35	EGFR_High
CCDC80	1.48837	0.364	0.124	7.72002e-40	4.15608e-35	EGFR_High
FAT1	1.18715	0.383	0.138	8.57818e-40	4.61807e-35	EGFR_High
COMMD7	1.01071	0.472	0.205	8.89344e-40	4.78778e-35	EGFR_High
UBE2V2	0.748499	0.643	0.378	9.15526e-40	4.92874e-35	EGFR_High
PCMT1	0.921567	0.601	0.337	1.04637e-39	5.63311e-35	EGFR_High
PSMD8	0.463346	0.878	0.65	1.04703e-39	5.63666e-35	EGFR_High
YBX1	0.439958	0.958	0.786	1.06612e-39	5.73948e-35	EGFR_High
UBE2H	0.504114	0.649	0.363	1.17217e-39	6.3104e-35	EGFR_High
SCAF11	0.330679	0.732	0.411	1.19094e-39	6.41142e-35	EGFR_High
DCK	1.33445	0.328	0.099	1.26005e-39	6.78349e-35	EGFR_High
PDS5A	0.889371	0.43	0.172	1.27103e-39	6.8426e-35	EGFR_High
FUNDC2	0.970583	0.469	0.207	1.32397e-39	7.12759e-35	EGFR_High
TCAF1	1.46906	0.3	0.078	1.33979e-39	7.21276e-35	EGFR_High
FKBP9	1.50394	0.368	0.137	1.42338e-39	7.66278e-35	EGFR_High
TCF4	1.07401	0.322	0.091	1.53199e-39	8.24744e-35	EGFR_High
UBA2	0.920099	0.454	0.196	1.61148e-39	8.67539e-35	EGFR_High
TMEM245	1.03684	0.355	0.114	1.65083e-39	8.88724e-35	EGFR_High
ARL8B	0.787083	0.548	0.278	1.88011e-39	1.01215e-34	EGFR_High
SLBP	0.860812	0.5	0.228	1.9316e-39	1.03988e-34	EGFR_High
CAPRIN1	0.680736	0.59	0.315	2.06814e-39	1.11338e-34	EGFR_High
EFNB1	0.842112	0.449	0.183	2.10395e-39	1.13266e-34	EGFR_High
GFM1	1.33183	0.372	0.134	2.22121e-39	1.19579e-34	EGFR_High
NONO	0.749152	0.611	0.34	2.29849e-39	1.23739e-34	EGFR_High
PDCD5	0.528866	0.756	0.487	2.36414e-39	1.27274e-34	EGFR_High
PWP1	1.13072	0.453	0.203	2.53361e-39	1.36397e-34	EGFR_High
RRAGC	1.16581	0.416	0.167	2.57002e-39	1.38357e-34	EGFR_High
TMEM45A	-1.93162	0.254	0.415	3.18862e-39	1.71659e-34	EGFR_Low
VGLL4	0.893731	0.48	0.218	3.26466e-39	1.75753e-34	EGFR_High
STT3A	1.49434	0.365	0.131	3.28002e-39	1.7658e-34	EGFR_High
POM121	1.10016	0.321	0.092	3.51101e-39	1.89015e-34	EGFR_High
TMEM138	1.39675	0.335	0.107	3.51145e-39	1.89039e-34	EGFR_High
PHLDA3	0.687157	0.654	0.391	3.54685e-39	1.90945e-34	EGFR_High
VKORC1L1	1.39014	0.322	0.095	3.76177e-39	2.02515e-34	EGFR_High
MXI1	1.32768	0.384	0.146	4.10401e-39	2.2094e-34	EGFR_High
PHF3	0.733608	0.393	0.144	4.157e-39	2.23792e-34	EGFR_High
LAMA5	0.952937	0.401	0.145	4.74019e-39	2.55188e-34	EGFR_High
ALCAM	0.860159	0.486	0.205	4.7493e-39	2.55678e-34	EGFR_High
UQCRH	0.41872	0.938	0.804	5.00954e-39	2.69689e-34	EGFR_High
OS9	0.749939	0.64	0.375	6.1367e-39	3.30369e-34	EGFR_High
ALKBH7	0.71638	0.624	0.338	7.13439e-39	3.8408e-34	EGFR_High
UBB	-0.668015	0.93	0.91	7.36643e-39	3.96572e-34	EGFR_Low
C19orf53	0.484753	0.889	0.657	8.02156e-39	4.31841e-34	EGFR_High
ZBTB44	0.932311	0.394	0.141	8.08524e-39	4.35269e-34	EGFR_High
CAPNS1	0.611207	0.758	0.49	8.30346e-39	4.47017e-34	EGFR_High
NDRG3	1.50128	0.302	0.084	9.98702e-39	5.37651e-34	EGFR_High
GTF2F2	1.01745	0.454	0.201	1.03168e-38	5.55405e-34	EGFR_High
SDHD	0.730162	0.609	0.341	1.16196e-38	6.25541e-34	EGFR_High
TMEM41B	0.716267	0.474	0.207	1.23076e-38	6.62582e-34	EGFR_High
CLTC	0.607124	0.653	0.359	1.35795e-38	7.31054e-34	EGFR_High
ZNF652	0.933119	0.331	0.097	1.4129e-38	7.60633e-34	EGFR_High
HGS	0.938905	0.488	0.23	1.54517e-38	8.3184e-34	EGFR_High
SUMO3	0.624017	0.7	0.428	1.55285e-38	8.35976e-34	EGFR_High
PPM1G	0.698706	0.63	0.362	1.5989e-38	8.60769e-34	EGFR_High
LMO4	0.746432	0.539	0.272	1.65701e-38	8.92053e-34	EGFR_High
VEZT	0.785203	0.457	0.194	1.93188e-38	1.04003e-33	EGFR_High
TNK2	0.855217	0.348	0.112	2.03631e-38	1.09625e-33	EGFR_High
GADD45A	0.505542	0.608	0.303	2.11462e-38	1.13841e-33	EGFR_High
XAF1	-1.79525	0.223	0.404	2.2028e-38	1.18588e-33	EGFR_Low
GOLIM4	1.26277	0.346	0.114	2.45776e-38	1.32313e-33	EGFR_High
BTBD2	1.38123	0.312	0.089	2.46613e-38	1.32764e-33	EGFR_High
CUL5	0.850955	0.411	0.16	2.49873e-38	1.34519e-33	EGFR_High
RWDD1	0.609745	0.733	0.466	2.54734e-38	1.37136e-33	EGFR_High
ANP32A	0.541297	0.572	0.284	2.84456e-38	1.53137e-33	EGFR_High
WAC-AS1	0.897658	0.367	0.126	3.11402e-38	1.67643e-33	EGFR_High
LSM7	0.497864	0.835	0.569	3.19421e-38	1.7196e-33	EGFR_High
LYRM2	0.774673	0.464	0.201	3.24041e-38	1.74447e-33	EGFR_High
AACS	1.29035	0.347	0.117	3.3995e-38	1.83012e-33	EGFR_High
ADM	0.480757	0.661	0.365	3.46169e-38	1.8636e-33	EGFR_High
CAPNS2	1.26958	0.438	0.203	3.77308e-38	2.03124e-33	EGFR_High
MIF4GD	1.68139	0.301	0.084	4.28455e-38	2.30659e-33	EGFR_High
APPL1	0.797685	0.416	0.16	4.48312e-38	2.41349e-33	EGFR_High
RHEB	0.471909	0.814	0.561	5.36144e-38	2.88633e-33	EGFR_High
CEBPG	1.03025	0.475	0.223	5.44035e-38	2.92881e-33	EGFR_High
FIS1	0.554435	0.787	0.568	6.64267e-38	3.57608e-33	EGFR_High
PARK7	0.499003	0.867	0.635	6.67478e-38	3.59337e-33	EGFR_High
MT2A	-1.7766	0.565	0.677	6.68708e-38	3.59999e-33	EGFR_Low
LSM4	0.669993	0.66	0.383	7.10061e-38	3.82261e-33	EGFR_High
METTL8	0.758844	0.362	0.124	7.4562e-38	4.01405e-33	EGFR_High
PHC3	0.607218	0.404	0.152	7.85313e-38	4.22773e-33	EGFR_High
FAT2	0.913017	0.388	0.145	8.2782e-38	4.45657e-33	EGFR_High
DNAJB11	0.867929	0.566	0.312	8.62957e-38	4.64573e-33	EGFR_High
TMSB4X	-1.20349	0.997	0.971	9.66973e-38	5.2057e-33	EGFR_Low
UBAP2	0.912305	0.421	0.17	1.04473e-37	5.62432e-33	EGFR_High
MRPL34	0.681958	0.568	0.292	1.12517e-37	6.05737e-33	EGFR_High
PGF	1.29327	0.369	0.14	1.13044e-37	6.0857e-33	EGFR_High
SNAPC1	1.21634	0.359	0.126	1.15257e-37	6.20484e-33	EGFR_High
PACSIN3	0.938073	0.493	0.238	1.16957e-37	6.29636e-33	EGFR_High
RFC1	0.7116	0.46	0.204	1.44654e-37	7.78742e-33	EGFR_High
FBLN1	1.2401	0.384	0.145	1.45027e-37	7.8075e-33	EGFR_High
CLOCK	1.39029	0.338	0.111	1.48262e-37	7.98167e-33	EGFR_High
SUPT16H	0.74722	0.461	0.203	1.49526e-37	8.04975e-33	EGFR_High
EPN2	0.925735	0.408	0.167	1.5986e-37	8.60606e-33	EGFR_High
SH3BGRL3	0.414173	0.977	0.869	1.81005e-37	9.7444e-33	EGFR_High
2002-09-01	0.777783	0.569	0.289	1.88573e-37	1.01518e-32	EGFR_High
PCBD1	0.758402	0.595	0.327	1.94904e-37	1.04926e-32	EGFR_High
URI1	0.821031	0.465	0.209	2.31379e-37	1.24563e-32	EGFR_High
ANAPC15	1.11494	0.431	0.189	2.69983e-37	1.45345e-32	EGFR_High
TAX1BP1	0.483124	0.798	0.509	2.90312e-37	1.5629e-32	EGFR_High
MYH9	0.421383	0.749	0.462	3.05841e-37	1.64649e-32	EGFR_High
PSMD1	0.73824	0.574	0.314	3.189e-37	1.7168e-32	EGFR_High
TPD52	0.66076	0.672	0.389	3.47619e-37	1.87141e-32	EGFR_High
CNFN	-2.94445	0.173	0.326	3.57229e-37	1.92314e-32	EGFR_Low
SLC9A3R1	0.553975	0.772	0.534	3.89605e-37	2.09744e-32	EGFR_High
MT1E	-1.02024	0.193	0.401	3.92893e-37	2.11514e-32	EGFR_Low
KIF1B	0.490197	0.441	0.18	4.08035e-37	2.19666e-32	EGFR_High
NSUN2	1.08938	0.365	0.135	4.11203e-37	2.21371e-32	EGFR_High
HIF1A	0.530794	0.731	0.467	4.12195e-37	2.21905e-32	EGFR_High
CORO1B	0.678597	0.67	0.396	4.79369e-37	2.58068e-32	EGFR_High
FXYD3	0.458717	0.974	0.863	4.93443e-37	2.65645e-32	EGFR_High
MLEC	0.80453	0.513	0.246	5.07542e-37	2.73235e-32	EGFR_High
APOL6	-1.641	0.225	0.382	5.31033e-37	2.85882e-32	EGFR_Low
FOXN3	0.939899	0.385	0.146	5.31235e-37	2.8599e-32	EGFR_High
TLK1	0.714182	0.48	0.211	7.21559e-37	3.88452e-32	EGFR_High
RBPJ	0.642393	0.478	0.21	7.71022e-37	4.1508e-32	EGFR_High
CD24	-1.04199	0.789	0.786	7.89888e-37	4.25236e-32	EGFR_Low
SLK	0.724973	0.6	0.316	8.40877e-37	4.52686e-32	EGFR_High
GOT2	1.12234	0.449	0.208	1.01431e-36	5.46053e-32	EGFR_High
RGCC	0.983885	0.306	0.089	1.11213e-36	5.98715e-32	EGFR_High
C11orf1	1.27645	0.331	0.106	1.13433e-36	6.10668e-32	EGFR_High
KIF3B	1.00602	0.316	0.097	1.26795e-36	6.826e-32	EGFR_High
ATP6V0B	0.411199	0.919	0.728	1.36376e-36	7.34181e-32	EGFR_High
DDX21	0.558537	0.667	0.379	1.41719e-36	7.62946e-32	EGFR_High
RBMS1	0.602522	0.577	0.296	1.43942e-36	7.74914e-32	EGFR_High
DCTN2	0.695175	0.615	0.352	1.44267e-36	7.76659e-32	EGFR_High
PFKL	0.710756	0.6	0.338	1.48259e-36	7.98151e-32	EGFR_High
CACUL1	0.829798	0.491	0.232	1.55271e-36	8.35903e-32	EGFR_High
SHC1	1.11841	0.449	0.211	1.60759e-36	8.65447e-32	EGFR_High
LRRC8A	0.577386	0.626	0.342	1.79944e-36	9.68729e-32	EGFR_High
UNC5B-AS1	0.765674	0.356	0.131	1.81058e-36	9.74723e-32	EGFR_High
ABO	1.47045	0.329	0.111	2.02501e-36	1.09016e-31	EGFR_High
BMP1	1.29459	0.319	0.099	2.06152e-36	1.10982e-31	EGFR_High
SND1	1.08228	0.414	0.181	2.33378e-36	1.25639e-31	EGFR_High
CEBPZ	0.720647	0.474	0.221	2.58067e-36	1.3893e-31	EGFR_High
GPCPD1	0.603154	0.576	0.308	3.02453e-36	1.62826e-31	EGFR_High
RPL34	-0.658306	0.992	0.957	3.28038e-36	1.76599e-31	EGFR_Low
ARL8A	1.02176	0.404	0.166	3.31762e-36	1.78604e-31	EGFR_High
MRPL37	0.890919	0.495	0.245	3.40642e-36	1.83385e-31	EGFR_High
EXOSC7	1.02103	0.434	0.19	3.5205e-36	1.89526e-31	EGFR_High
ITGB6	1.64907	0.325	0.113	3.54266e-36	1.90719e-31	EGFR_High
GINM1	0.936004	0.503	0.261	3.57223e-36	1.92311e-31	EGFR_High
DDX5	-0.773083	0.906	0.873	3.71562e-36	2.0003e-31	EGFR_Low
COL18A1	1.1481	0.329	0.104	4.80904e-36	2.58895e-31	EGFR_High
ZNF148	0.790019	0.403	0.162	5.07837e-36	2.73394e-31	EGFR_High
PTP4A1	0.772082	0.5	0.236	5.48801e-36	2.95447e-31	EGFR_High
ACTN4	0.49805	0.833	0.567	5.66564e-36	3.0501e-31	EGFR_High
MTUS1	0.991068	0.425	0.18	5.87119e-36	3.16076e-31	EGFR_High
BZW2	0.976862	0.434	0.195	5.99566e-36	3.22777e-31	EGFR_High
ADA	1.20422	0.364	0.137	6.11885e-36	3.29408e-31	EGFR_High
PPP1R12A	0.588511	0.522	0.252	6.44995e-36	3.47233e-31	EGFR_High
EXOSC6	0.76463	0.447	0.197	6.57119e-36	3.5376e-31	EGFR_High
RPL22L1	0.407855	0.749	0.468	6.92567e-36	3.72843e-31	EGFR_High
DNASE2	1.0936	0.438	0.194	7.01582e-36	3.77697e-31	EGFR_High
COPA	0.794063	0.507	0.249	7.05185e-36	3.79636e-31	EGFR_High
KRT14	-0.701452	0.989	0.814	7.06653e-36	3.80427e-31	EGFR_Low
CCDC25	0.732115	0.504	0.253	7.3757e-36	3.97071e-31	EGFR_High
RAD21	0.561863	0.591	0.309	7.62721e-36	4.10611e-31	EGFR_High
CDC123	0.845717	0.513	0.263	8.36505e-36	4.50333e-31	EGFR_High
C1orf43	0.743595	0.643	0.383	8.52839e-36	4.59126e-31	EGFR_High
RAN	0.289493	0.92	0.729	1.00548e-35	5.41298e-31	EGFR_High
LARP6	1.2187	0.341	0.117	1.02614e-35	5.52422e-31	EGFR_High
MORC3	0.982376	0.398	0.16	1.09147e-35	5.87594e-31	EGFR_High
GSTK1	-1.1522	0.457	0.585	1.16224e-35	6.2569e-31	EGFR_Low
LTBP4	1.19206	0.339	0.118	1.24388e-35	6.69644e-31	EGFR_High
SBNO1	0.709481	0.416	0.177	1.25915e-35	6.77865e-31	EGFR_High
MACF1	-0.264826	0.707	0.365	1.2848e-35	6.91673e-31	EGFR_Low
FUCA2	1.18025	0.376	0.151	1.34535e-35	7.24271e-31	EGFR_High
GDI1	0.900637	0.398	0.162	1.43666e-35	7.73428e-31	EGFR_High
VPS35	0.733622	0.559	0.294	1.46904e-35	7.9086e-31	EGFR_High
GPAA1	0.794465	0.563	0.305	1.54361e-35	8.31003e-31	EGFR_High
PAPOLA	0.48658	0.781	0.506	1.5557e-35	8.37511e-31	EGFR_High
VPS51	0.970113	0.465	0.219	1.65155e-35	8.89112e-31	EGFR_High
ADH5	0.722048	0.587	0.324	1.83978e-35	9.90444e-31	EGFR_High
UBE2Z	0.704554	0.468	0.218	1.85971e-35	1.00117e-30	EGFR_High
VSNL1	0.646917	0.52	0.251	1.98257e-35	1.06732e-30	EGFR_High
PPP1CA	0.46949	0.877	0.658	2.04626e-35	1.1016e-30	EGFR_High
UBE4A	1.29913	0.308	0.097	2.33317e-35	1.25606e-30	EGFR_High
DFFA	0.740785	0.436	0.191	2.40877e-35	1.29676e-30	EGFR_High
IMPACT	1.30308	0.314	0.099	2.64069e-35	1.42161e-30	EGFR_High
VBP1	0.792056	0.496	0.244	3.08152e-35	1.65894e-30	EGFR_High
SIVA1	0.574263	0.699	0.428	3.37605e-35	1.8175e-30	EGFR_High
SAMD1	0.500748	0.427	0.179	3.5269e-35	1.89871e-30	EGFR_High
PRMT1	0.621747	0.671	0.403	3.74332e-35	2.01522e-30	EGFR_High
SERPINB1	-1.37202	0.669	0.693	4.06225e-35	2.18691e-30	EGFR_Low
NDUFB9	0.406071	0.894	0.672	4.21612e-35	2.26975e-30	EGFR_High
GK5	0.563098	0.368	0.134	4.45713e-35	2.3995e-30	EGFR_High
EFNB2	0.875201	0.408	0.17	5.67426e-35	3.05474e-30	EGFR_High
PDRG1	1.33022	0.329	0.117	5.72537e-35	3.08225e-30	EGFR_High
KDELR1	0.601269	0.753	0.501	5.89768e-35	3.17501e-30	EGFR_High
PACS1	0.851757	0.375	0.14	5.91963e-35	3.18683e-30	EGFR_High
RBBP8	0.883461	0.335	0.114	6.26585e-35	3.37322e-30	EGFR_High
HOOK2	0.660784	0.604	0.324	6.28126e-35	3.38152e-30	EGFR_High
GRB2	0.638626	0.533	0.278	7.10507e-35	3.82502e-30	EGFR_High
TSPAN5	0.950668	0.409	0.172	7.78336e-35	4.19017e-30	EGFR_High
ELF3	-1.68518	0.677	0.648	8.59443e-35	4.62681e-30	EGFR_Low
DUS1L	0.928799	0.424	0.186	1.1325e-34	6.0968e-30	EGFR_High
SWAP70	1.12156	0.386	0.159	1.27753e-34	6.87759e-30	EGFR_High
EXT1	0.364514	0.361	0.131	1.50561e-34	8.10546e-30	EGFR_High
FAM210B	0.757139	0.458	0.203	1.64621e-34	8.86238e-30	EGFR_High
ZC3H13	0.683577	0.465	0.209	1.70352e-34	9.17092e-30	EGFR_High
MIER1	0.651638	0.534	0.27	1.71777e-34	9.24762e-30	EGFR_High
EHMT1	0.781799	0.397	0.162	1.72464e-34	9.28459e-30	EGFR_High
PRPSAP2	1.33028	0.311	0.103	1.77342e-34	9.54723e-30	EGFR_High
CCDC85B	0.658001	0.602	0.343	1.99603e-34	1.07456e-29	EGFR_High
GLUD1	0.775642	0.505	0.249	2.3271e-34	1.25279e-29	EGFR_High
ALG1L	1.09404	0.351	0.134	2.50195e-34	1.34692e-29	EGFR_High
RPL12	0.382411	0.982	0.964	2.5348e-34	1.36461e-29	EGFR_High
ZCCHC17	1.00097	0.446	0.209	2.86448e-34	1.54209e-29	EGFR_High
WBP4	0.873692	0.429	0.189	3.61352e-34	1.94534e-29	EGFR_High
RABGAP1	0.927624	0.403	0.169	3.8223e-34	2.05773e-29	EGFR_High
SPIN1	1.08609	0.404	0.175	4.00823e-34	2.15783e-29	EGFR_High
C15orf61	1.02775	0.372	0.146	4.46275e-34	2.40252e-29	EGFR_High
TSNAX	0.702877	0.481	0.226	4.7778e-34	2.57213e-29	EGFR_High
GOPC	1.05377	0.356	0.135	7.11729e-34	3.8316e-29	EGFR_High
FUT2	-1.96778	0.264	0.403	8.28706e-34	4.46134e-29	EGFR_Low
RPS12	0.402403	0.978	0.972	8.5224e-34	4.58803e-29	EGFR_High
PITPNA	0.95287	0.363	0.142	8.53922e-34	4.59709e-29	EGFR_High
ATG4D	1.12467	0.356	0.134	9.41548e-34	5.06883e-29	EGFR_High
HSPG2	0.778781	0.372	0.138	9.47423e-34	5.10045e-29	EGFR_High
BTF3L4	0.5659	0.686	0.408	9.58057e-34	5.1577e-29	EGFR_High
PIN1	0.624695	0.59	0.336	1.09835e-33	5.91296e-29	EGFR_High
GTF2H3	1.05406	0.333	0.118	1.15227e-33	6.20324e-29	EGFR_High
COASY	0.949389	0.449	0.211	1.16968e-33	6.29699e-29	EGFR_High
MAGT1	0.912138	0.429	0.196	1.18706e-33	6.39053e-29	EGFR_High
ANAPC7	1.01911	0.4	0.175	1.26654e-33	6.81839e-29	EGFR_High
PARD3	0.828728	0.401	0.173	1.33442e-33	7.18387e-29	EGFR_High
CYP20A1	0.649166	0.35	0.125	1.38142e-33	7.43685e-29	EGFR_High
SYS1	1.18554	0.349	0.134	1.47216e-33	7.92536e-29	EGFR_High
JUND	-0.316453	0.853	0.581	1.76467e-33	9.50011e-29	EGFR_Low
ARPC5	0.393758	0.843	0.571	1.81992e-33	9.79752e-29	EGFR_High
UBQLN1	0.549632	0.585	0.324	1.90535e-33	1.02574e-28	EGFR_High
PPIF	0.358644	0.569	0.3	1.97304e-33	1.06218e-28	EGFR_High
ARHGEF12	0.712784	0.449	0.204	1.98344e-33	1.06778e-28	EGFR_High
PSMB5	0.453545	0.837	0.617	1.98856e-33	1.07054e-28	EGFR_High
SSH3	1.04219	0.436	0.205	2.44464e-33	1.31607e-28	EGFR_High
PRKCI	0.707453	0.503	0.249	2.57955e-33	1.3887e-28	EGFR_High
COPS5	0.853036	0.521	0.278	2.67475e-33	1.43995e-28	EGFR_High
SPATS2	0.767767	0.325	0.111	2.73357e-33	1.47162e-28	EGFR_High
CPT1A	0.930602	0.307	0.097	2.84254e-33	1.53028e-28	EGFR_High
SLC7A5	0.605433	0.369	0.144	3.3041e-33	1.77876e-28	EGFR_High
CDCA4	1.26832	0.304	0.099	3.34174e-33	1.79902e-28	EGFR_High
ARPC1B	0.483083	0.776	0.492	3.44837e-33	1.85643e-28	EGFR_High
FAM217B	0.960106	0.334	0.117	3.498e-33	1.88315e-28	EGFR_High
ZDHHC12	0.628694	0.693	0.45	3.90491e-33	2.10221e-28	EGFR_High
RAE1	1.34541	0.34	0.132	3.92881e-33	2.11507e-28	EGFR_High
LGALS3BP	-0.982144	0.733	0.739	4.56213e-33	2.45602e-28	EGFR_Low
UBE2D3	-0.76045	0.746	0.771	4.68428e-33	2.52178e-28	EGFR_Low
PARP9	-1.0459	0.306	0.484	4.7385e-33	2.55097e-28	EGFR_Low
NUDT8	0.836095	0.449	0.209	5.01115e-33	2.69775e-28	EGFR_High
HSDL2	1.08528	0.332	0.123	5.23915e-33	2.82049e-28	EGFR_High
TSPAN14	0.622587	0.537	0.285	5.8242e-33	3.13546e-28	EGFR_High
FAM204A	0.570557	0.561	0.299	5.90022e-33	3.17638e-28	EGFR_High
HSD17B12	0.780575	0.493	0.253	6.01557e-33	3.23848e-28	EGFR_High
VAPB	0.97842	0.359	0.14	6.16307e-33	3.31789e-28	EGFR_High
CBFA2T2	0.899945	0.319	0.107	6.37566e-33	3.43234e-28	EGFR_High
RTF1	0.427021	0.726	0.44	6.50309e-33	3.50094e-28	EGFR_High
SSB	0.483758	0.657	0.393	7.23017e-33	3.89236e-28	EGFR_High
KIDINS220	0.829345	0.367	0.142	7.62645e-33	4.1057e-28	EGFR_High
C20orf27	1.1389	0.32	0.112	7.874e-33	4.23897e-28	EGFR_High
PRPF8	0.6863	0.414	0.181	8.70913e-33	4.68856e-28	EGFR_High
SHARPIN	0.805503	0.509	0.265	1.00238e-32	5.3963e-28	EGFR_High
ANKRD13D	0.561053	0.464	0.216	1.01111e-32	5.4433e-28	EGFR_High
CDS2	1.05755	0.33	0.117	1.10278e-32	5.9368e-28	EGFR_High
CNOT2	0.578729	0.518	0.266	1.10515e-32	5.94956e-28	EGFR_High
MPLKIP	0.618719	0.615	0.362	1.10803e-32	5.96509e-28	EGFR_High
API5	0.930272	0.412	0.186	1.22262e-32	6.58195e-28	EGFR_High
GGPS1	0.701371	0.456	0.214	1.22939e-32	6.61844e-28	EGFR_High
TCP1	0.342878	0.729	0.453	1.35624e-32	7.30129e-28	EGFR_High
LAD1	0.349745	0.776	0.48	1.47658e-32	7.94917e-28	EGFR_High
STAG2	0.723068	0.425	0.187	1.47837e-32	7.95882e-28	EGFR_High
CXCL8	-2.37655	0.257	0.411	1.49465e-32	8.04646e-28	EGFR_Low
KPNA1	1.28808	0.346	0.141	1.51546e-32	8.15846e-28	EGFR_High
NPC1	1.09803	0.318	0.111	1.5364e-32	8.2712e-28	EGFR_High
RAB3GAP2	1.06415	0.327	0.117	1.5881e-32	8.54952e-28	EGFR_High
CDK2AP2	0.677862	0.543	0.293	1.6869e-32	9.0814e-28	EGFR_High
SPSB1	1.13016	0.339	0.126	2.01631e-32	1.08548e-27	EGFR_High
NFE2L1	0.480651	0.592	0.307	2.10739e-32	1.13451e-27	EGFR_High
EIF3L	0.617014	0.646	0.384	2.29131e-32	1.23353e-27	EGFR_High
VIM	-1.23397	0.158	0.322	2.31104e-32	1.24415e-27	EGFR_Low
SURF4	0.555788	0.647	0.387	2.35646e-32	1.2686e-27	EGFR_High
ARHGAP1	0.954224	0.44	0.212	2.64716e-32	1.4251e-27	EGFR_High
KRR1	0.786464	0.459	0.221	2.78724e-32	1.50051e-27	EGFR_High
RPS29	0.376965	0.988	0.978	2.84436e-32	1.53126e-27	EGFR_High
TULP4	0.80113	0.411	0.181	2.9592e-32	1.59308e-27	EGFR_High
CRIP1	-1.5229	0.206	0.368	3.01756e-32	1.6245e-27	EGFR_Low
USP10	1.23898	0.344	0.137	3.50352e-32	1.88612e-27	EGFR_High
MOB3A	1.04739	0.304	0.103	3.71673e-32	2.0009e-27	EGFR_High
C1orf21	0.778975	0.423	0.182	4.07259e-32	2.19248e-27	EGFR_High
PSMD14	0.642687	0.617	0.377	4.50117e-32	2.4232e-27	EGFR_High
CDIPT	0.946317	0.397	0.172	4.52246e-32	2.43466e-27	EGFR_High
HDAC1	0.674895	0.642	0.392	5.05931e-32	2.72368e-27	EGFR_High
CALD1	0.692681	0.485	0.245	5.32396e-32	2.86616e-27	EGFR_High
YDJC	1.08312	0.371	0.155	5.73646e-32	3.08822e-27	EGFR_High
LSM10	1.1089	0.404	0.186	5.7834e-32	3.1135e-27	EGFR_High
POLD2	0.917364	0.49	0.261	5.94633e-32	3.20121e-27	EGFR_High
DEK	0.353085	0.686	0.399	6.46342e-32	3.47958e-27	EGFR_High
CENPC	0.776266	0.306	0.104	6.71406e-32	3.61451e-27	EGFR_High
SLC25A11	0.730355	0.497	0.253	6.76687e-32	3.64294e-27	EGFR_High
ITGB1	0.457876	0.772	0.488	6.89509e-32	3.71197e-27	EGFR_High
LPCAT3	0.975524	0.392	0.174	7.91126e-32	4.25902e-27	EGFR_High
CTNNBL1	1.18241	0.377	0.165	8.93135e-32	4.80819e-27	EGFR_High
MRPL51	0.41469	0.84	0.609	9.6931e-32	5.21828e-27	EGFR_High
SURF1	0.693379	0.574	0.33	9.82452e-32	5.28903e-27	EGFR_High
PPP1R16A	1.06233	0.365	0.147	1.04735e-31	5.63841e-27	EGFR_High
UTP3	0.932403	0.35	0.138	1.16293e-31	6.26063e-27	EGFR_High
PRPF40A	0.308414	0.683	0.403	1.1867e-31	6.38862e-27	EGFR_High
STIP1	0.695635	0.571	0.324	1.21568e-31	6.54459e-27	EGFR_High
RCN2	0.527102	0.626	0.357	1.24691e-31	6.71274e-27	EGFR_High
PDAP1	0.364466	0.782	0.515	1.31203e-31	7.0633e-27	EGFR_High
TOP1	0.526641	0.709	0.426	1.31799e-31	7.0954e-27	EGFR_High
SNW1	0.798663	0.522	0.288	1.33187e-31	7.17014e-27	EGFR_High
SSRP1	0.617387	0.5	0.25	1.34114e-31	7.22003e-27	EGFR_High
CRK	0.578808	0.421	0.187	1.34393e-31	7.23506e-27	EGFR_High
DUSP14	0.801173	0.469	0.231	1.37336e-31	7.3935e-27	EGFR_High
CTSA	0.617431	0.624	0.38	1.5155e-31	8.15867e-27	EGFR_High
RNF141	0.731316	0.517	0.267	1.60608e-31	8.64636e-27	EGFR_High
EIF3I	0.458315	0.787	0.534	1.61766e-31	8.7087e-27	EGFR_High
BRD7	0.468999	0.574	0.32	1.62541e-31	8.75037e-27	EGFR_High
PABPC4	0.425025	0.506	0.259	1.68532e-31	9.07292e-27	EGFR_High
PSMC5	0.514086	0.757	0.522	1.71762e-31	9.2468e-27	EGFR_High
KLK10	-2.18445	0.217	0.358	1.72337e-31	9.27778e-27	EGFR_Low
MR1	0.943537	0.304	0.103	1.82154e-31	9.80624e-27	EGFR_High
EFCAB14	0.648522	0.477	0.237	1.97122e-31	1.06121e-26	EGFR_High
RIN2	0.744751	0.519	0.279	1.98876e-31	1.07065e-26	EGFR_High
AUP1	0.554561	0.733	0.49	2.08421e-31	1.12203e-26	EGFR_High
ITM2B	0.473851	0.984	0.91	2.12038e-31	1.1415e-26	EGFR_High
AKR7A2	0.849654	0.481	0.251	2.14141e-31	1.15283e-26	EGFR_High
RPL29	0.315976	0.981	0.93	2.19867e-31	1.18365e-26	EGFR_High
RNASEH2C	0.687961	0.507	0.263	2.22014e-31	1.19521e-26	EGFR_High
DHCR24	0.491732	0.671	0.42	2.22512e-31	1.19789e-26	EGFR_High
ABCA13	0.857203	0.301	0.099	2.22527e-31	1.19798e-26	EGFR_High
STRAP	0.566721	0.668	0.411	2.36466e-31	1.27301e-26	EGFR_High
IFIT3	-1.01173	0.214	0.384	2.3978e-31	1.29086e-26	EGFR_Low
MRPS34	0.521771	0.753	0.52	2.5883e-31	1.39341e-26	EGFR_High
TM2D1	0.642003	0.551	0.295	2.7973e-31	1.50593e-26	EGFR_High
TCEA1	0.516216	0.712	0.461	2.93615e-31	1.58068e-26	EGFR_High
CEP57	0.939688	0.318	0.113	3.00623e-31	1.6184e-26	EGFR_High
SDHAF2	0.864012	0.445	0.217	3.20156e-31	1.72356e-26	EGFR_High
EIF3F	0.56758	0.735	0.494	3.40299e-31	1.832e-26	EGFR_High
GTPBP4	0.823839	0.416	0.191	3.55492e-31	1.91379e-26	EGFR_High
SSR2	0.506966	0.755	0.497	3.8061e-31	2.04901e-26	EGFR_High
SIGMAR1	1.21738	0.352	0.147	3.96099e-31	2.1324e-26	EGFR_High
EIF3H	0.466422	0.794	0.558	4.09015e-31	2.20193e-26	EGFR_High
VCL	0.895795	0.465	0.236	4.10321e-31	2.20896e-26	EGFR_High
MRPS11	0.770067	0.512	0.275	4.17846e-31	2.24948e-26	EGFR_High
SEC61B	0.362129	0.931	0.776	4.32046e-31	2.32592e-26	EGFR_High
ZSWIM7	0.873677	0.409	0.184	4.42393e-31	2.38162e-26	EGFR_High
MAN1B1	0.849652	0.412	0.188	4.56972e-31	2.46011e-26	EGFR_High
MRTO4	1.07956	0.385	0.174	4.68593e-31	2.52267e-26	EGFR_High
C19orf48	1.32222	0.317	0.119	4.98289e-31	2.68254e-26	EGFR_High
RAB11FIP1	-1.91797	0.267	0.401	5.90251e-31	3.17761e-26	EGFR_Low
XPR1	0.872247	0.335	0.127	6.83733e-31	3.68088e-26	EGFR_High
PSMG3	0.841614	0.53	0.309	6.90677e-31	3.71826e-26	EGFR_High
DNAJC2	0.813741	0.359	0.146	7.12325e-31	3.8348e-26	EGFR_High
COMMD5	1.06855	0.384	0.172	7.15878e-31	3.85393e-26	EGFR_High
DENR	0.513628	0.642	0.386	7.39659e-31	3.98196e-26	EGFR_High
MRPL11	0.773086	0.485	0.254	7.39876e-31	3.98312e-26	EGFR_High
KLF6	-1.13857	0.592	0.673	7.63914e-31	4.11253e-26	EGFR_Low
KLK11	-1.64185	0.193	0.337	7.66492e-31	4.12641e-26	EGFR_Low
CCT8	0.477011	0.697	0.449	7.68118e-31	4.13517e-26	EGFR_High
MAP7	0.890159	0.388	0.17	8.10717e-31	4.36449e-26	EGFR_High
MALAT1	-1.11888	0.993	0.932	8.27017e-31	4.45225e-26	EGFR_Low
MPV17	1.33617	0.336	0.139	9.6673e-31	5.20439e-26	EGFR_High
HDDC2	0.772708	0.513	0.28	9.83843e-31	5.29652e-26	EGFR_High
FNBP4	0.269181	0.528	0.27	1.00183e-30	5.39336e-26	EGFR_High
DAP	1.15041	0.373	0.166	1.0034e-30	5.40181e-26	EGFR_High
CBR3	0.703991	0.494	0.263	1.14261e-30	6.15124e-26	EGFR_High
ANO6	0.89706	0.304	0.107	1.18798e-30	6.39547e-26	EGFR_High
MFN1	0.927917	0.369	0.159	1.19003e-30	6.40652e-26	EGFR_High
POLR2E	0.465604	0.693	0.433	1.38831e-30	7.47395e-26	EGFR_High
CLDN4	-1.41019	0.563	0.608	1.39674e-30	7.51933e-26	EGFR_Low
TPR	0.35581	0.513	0.264	1.41997e-30	7.64441e-26	EGFR_High
GTF2I	0.445341	0.741	0.483	1.68092e-30	9.04925e-26	EGFR_High
MAPK1IP1L	0.62728	0.531	0.291	1.69053e-30	9.10097e-26	EGFR_High
FAM32A	0.809107	0.537	0.31	1.73e-30	9.31344e-26	EGFR_High
REST	0.633939	0.379	0.16	1.78664e-30	9.61838e-26	EGFR_High
TNFAIP1	1.02773	0.371	0.166	2.03522e-30	1.09566e-25	EGFR_High
ATXN3	0.624935	0.32	0.113	2.37697e-30	1.27964e-25	EGFR_High
SLC39A1	0.844552	0.507	0.273	2.59327e-30	1.39609e-25	EGFR_High
RARS2	1.11761	0.333	0.135	2.74057e-30	1.47539e-25	EGFR_High
ANAPC11	0.400153	0.873	0.658	2.74828e-30	1.47954e-25	EGFR_High
SLC20A2	1.00667	0.389	0.176	2.7673e-30	1.48978e-25	EGFR_High
B3GAT3	1.03908	0.365	0.156	3.22494e-30	1.73615e-25	EGFR_High
SMIM20	1.11741	0.301	0.105	3.93464e-30	2.11821e-25	EGFR_High
WDR83OS	0.367818	0.892	0.66	4.03885e-30	2.17431e-25	EGFR_High
EEF1A1	0.430306	1	0.988	4.29375e-30	2.31154e-25	EGFR_High
CMIP	0.633073	0.45	0.214	4.54268e-30	2.44555e-25	EGFR_High
SCARB2	0.590942	0.574	0.322	4.58956e-30	2.47079e-25	EGFR_High
INIP	1.05217	0.317	0.119	4.80539e-30	2.58698e-25	EGFR_High
EIF3G	0.535042	0.739	0.501	4.90445e-30	2.64031e-25	EGFR_High
VPS36	0.684489	0.442	0.215	4.93942e-30	2.65914e-25	EGFR_High
RBFOX2	0.881071	0.378	0.165	5.10812e-30	2.74996e-25	EGFR_High
MAVS	0.490357	0.39	0.163	5.86991e-30	3.16007e-25	EGFR_High
DAPL1	1.21663	0.344	0.147	6.17812e-30	3.32599e-25	EGFR_High
DYNC1LI1	0.906563	0.374	0.165	6.97614e-30	3.7556e-25	EGFR_High
IFI35	-0.666482	0.226	0.413	7.03895e-30	3.78942e-25	EGFR_Low
CARM1	0.743464	0.331	0.12	7.71187e-30	4.15168e-25	EGFR_High
RMND5A	0.68746	0.327	0.124	8.13182e-30	4.37777e-25	EGFR_High
SRPRA	0.876775	0.359	0.151	8.42612e-30	4.5362e-25	EGFR_High
SMIM19	0.79206	0.465	0.235	8.81442e-30	4.74524e-25	EGFR_High
TP53TG1	0.793392	0.479	0.251	9.31636e-30	5.01546e-25	EGFR_High
MTAP	0.722139	0.405	0.179	1.04694e-29	5.6362e-25	EGFR_High
HILPDA	0.958551	0.329	0.131	1.14085e-29	6.14179e-25	EGFR_High
SRPK2	0.655475	0.46	0.231	1.18454e-29	6.37695e-25	EGFR_High
CD2AP	0.764931	0.418	0.196	1.31283e-29	7.06763e-25	EGFR_High
LTB4R	0.375765	0.452	0.21	1.36343e-29	7.34003e-25	EGFR_High
BRD3	0.946524	0.369	0.16	1.58042e-29	8.5082e-25	EGFR_High
SNX6	0.488604	0.686	0.439	1.6207e-29	8.72504e-25	EGFR_High
TPST2	1.00445	0.369	0.163	1.66248e-29	8.94998e-25	EGFR_High
GSS	0.841897	0.446	0.23	1.80895e-29	9.73848e-25	EGFR_High
SNX17	0.73482	0.496	0.267	1.98893e-29	1.07074e-24	EGFR_High
ADRM1	0.462564	0.76	0.523	2.24234e-29	1.20716e-24	EGFR_High
FGFR3	0.587981	0.385	0.162	2.25724e-29	1.21519e-24	EGFR_High
MIEN1	0.500556	0.732	0.494	2.29803e-29	1.23714e-24	EGFR_High
RAB11A	-0.708535	0.754	0.719	2.52725e-29	1.36054e-24	EGFR_Low
SLC44A2	0.83499	0.381	0.165	2.65893e-29	1.43144e-24	EGFR_High
CDK2AP1	0.682142	0.399	0.177	2.73208e-29	1.47081e-24	EGFR_High
JAK1	0.374918	0.576	0.316	2.78029e-29	1.49677e-24	EGFR_High
HNRNPA2B1	-0.928838	0.871	0.852	2.82912e-29	1.52306e-24	EGFR_Low
SEC63	0.674189	0.486	0.253	2.83178e-29	1.52449e-24	EGFR_High
LSM5	0.350931	0.722	0.438	2.83672e-29	1.52715e-24	EGFR_High
PTRH1	1.00337	0.344	0.142	2.86155e-29	1.54051e-24	EGFR_High
ZNF451	0.620982	0.388	0.17	2.90334e-29	1.56301e-24	EGFR_High
NUDT1	0.920588	0.352	0.145	2.93055e-29	1.57766e-24	EGFR_High
BCL9L	0.949239	0.313	0.114	2.99556e-29	1.61266e-24	EGFR_High
PLOD1	1.5041	0.3	0.113	3.37275e-29	1.81572e-24	EGFR_High
STARD10	0.603108	0.585	0.342	3.545e-29	1.90845e-24	EGFR_High
PPT1	1.24693	0.376	0.18	3.89617e-29	2.09751e-24	EGFR_High
ARPC3	0.350411	0.958	0.826	3.9336e-29	2.11766e-24	EGFR_High
CS	0.931364	0.374	0.169	3.97364e-29	2.13921e-24	EGFR_High
AIP	0.792102	0.431	0.214	4.0255e-29	2.16713e-24	EGFR_High
TAF2	0.973487	0.314	0.121	4.0276e-29	2.16826e-24	EGFR_High
HNRNPR	0.540708	0.677	0.435	4.06416e-29	2.18794e-24	EGFR_High
SIPA1	0.647526	0.448	0.219	4.18091e-29	2.25079e-24	EGFR_High
YIPF3	0.607022	0.631	0.385	4.20905e-29	2.26594e-24	EGFR_High
CMSS1	1.03912	0.314	0.117	4.37512e-29	2.35534e-24	EGFR_High
NCOR1	0.337707	0.537	0.285	4.50949e-29	2.42769e-24	EGFR_High
TPP1	0.945348	0.388	0.18	4.60175e-29	2.47735e-24	EGFR_High
LYRM4	1.13028	0.306	0.112	5.46162e-29	2.94026e-24	EGFR_High
TNFRSF10B	1.01599	0.329	0.132	5.66473e-29	3.04961e-24	EGFR_High
ADAM17	0.502287	0.503	0.261	5.91371e-29	3.18365e-24	EGFR_High
ZNF593	0.654578	0.574	0.34	6.24047e-29	3.35956e-24	EGFR_High
SMUG1	0.933905	0.428	0.214	6.58162e-29	3.54321e-24	EGFR_High
ANXA3	-0.790227	0.186	0.356	7.11308e-29	3.82932e-24	EGFR_Low
TWISTNB	0.988	0.312	0.117	7.72668e-29	4.15966e-24	EGFR_High
TTC14	0.596963	0.363	0.152	7.76111e-29	4.17819e-24	EGFR_High
ANK3	0.645808	0.413	0.186	8.16434e-29	4.39527e-24	EGFR_High
YIPF6	0.863098	0.416	0.204	8.18341e-29	4.40554e-24	EGFR_High
2002-03-01	0.943661	0.343	0.137	8.55018e-29	4.60299e-24	EGFR_High
ADIPOR1	0.644977	0.624	0.39	9.03714e-29	4.86514e-24	EGFR_High
CD151	0.344629	0.844	0.559	9.17216e-29	4.93783e-24	EGFR_High
EXOSC5	1.31555	0.303	0.113	9.36032e-29	5.03913e-24	EGFR_High
TMEM11	0.932389	0.422	0.21	9.80645e-29	5.2793e-24	EGFR_High
SGPL1	0.920176	0.382	0.18	9.83246e-29	5.29331e-24	EGFR_High
IDS	0.29987	0.574	0.307	9.87808e-29	5.31787e-24	EGFR_High
PSMB1	0.350814	0.93	0.771	1.01113e-28	5.4434e-24	EGFR_High
MRPL42	0.499969	0.575	0.326	1.08638e-28	5.84853e-24	EGFR_High
SDHB	0.704437	0.579	0.356	1.10425e-28	5.94474e-24	EGFR_High
STX8	0.791246	0.417	0.202	1.13559e-28	6.11344e-24	EGFR_High
TINF2	1.0264	0.353	0.151	1.15479e-28	6.21683e-24	EGFR_High
SLC35E1	0.62113	0.344	0.139	1.16932e-28	6.29504e-24	EGFR_High
PRMT2	0.603804	0.557	0.314	1.18129e-28	6.35949e-24	EGFR_High
C21orf91	0.970113	0.304	0.113	1.18698e-28	6.39011e-24	EGFR_High
KRAS	0.54357	0.57	0.32	1.22927e-28	6.61779e-24	EGFR_High
LRRC57	0.92346	0.312	0.118	1.36847e-28	7.36718e-24	EGFR_High
ABI1	0.57736	0.604	0.362	1.43255e-28	7.71213e-24	EGFR_High
NIT2	0.857142	0.462	0.243	1.49967e-28	8.07346e-24	EGFR_High
TXN2	0.597039	0.643	0.41	1.50237e-28	8.088e-24	EGFR_High
HECA	0.296346	0.34	0.133	1.52853e-28	8.22887e-24	EGFR_High
MRPL33	0.458676	0.731	0.488	1.714e-28	9.22731e-24	EGFR_High
TM2D3	0.685803	0.476	0.251	1.87605e-28	1.00997e-23	EGFR_High
ZNRF1	0.974459	0.339	0.14	1.89421e-28	1.01975e-23	EGFR_High
ETFA	0.73362	0.54	0.312	2.00386e-28	1.07878e-23	EGFR_High
TES	0.573916	0.539	0.299	2.4156e-28	1.30044e-23	EGFR_High
RELA	0.749939	0.454	0.238	2.5226e-28	1.35804e-23	EGFR_High
CYB5R3	0.534077	0.66	0.418	2.53989e-28	1.36735e-23	EGFR_High
TMEM160	0.446723	0.68	0.438	2.56098e-28	1.37871e-23	EGFR_High
FAR1	0.790561	0.379	0.168	2.65534e-28	1.4295e-23	EGFR_High
ENDOG	0.928918	0.326	0.128	2.6571e-28	1.43045e-23	EGFR_High
RNF187	0.654923	0.62	0.383	2.66954e-28	1.43715e-23	EGFR_High
TOR1A	1.11453	0.346	0.149	2.70517e-28	1.45633e-23	EGFR_High
CCDC137	0.833888	0.397	0.189	2.96235e-28	1.59478e-23	EGFR_High
XPA	0.965904	0.356	0.156	3.60534e-28	1.94093e-23	EGFR_High
CKS1B	0.584123	0.452	0.224	3.65044e-28	1.96522e-23	EGFR_High
SNRPB	0.376571	0.875	0.673	3.65371e-28	1.96697e-23	EGFR_High
AFMID	0.910991	0.337	0.138	3.70156e-28	1.99274e-23	EGFR_High
NXT1	1.02844	0.391	0.189	3.71799e-28	2.00158e-23	EGFR_High
MRPL41	0.397627	0.843	0.634	3.88192e-28	2.08983e-23	EGFR_High
FOPNL	0.830991	0.365	0.165	3.9626e-28	2.13327e-23	EGFR_High
PUM2	0.596351	0.399	0.183	4.39756e-28	2.36743e-23	EGFR_High
TPD52L2	0.925375	0.453	0.242	4.61651e-28	2.4853e-23	EGFR_High
COPS7A	0.91231	0.414	0.202	4.77419e-28	2.57018e-23	EGFR_High
POLR2J	0.504229	0.71	0.473	4.98513e-28	2.68375e-23	EGFR_High
SF3A3	0.999562	0.366	0.167	5.48612e-28	2.95345e-23	EGFR_High
SURF6	1.01883	0.332	0.14	5.76707e-28	3.1047e-23	EGFR_High
LPIN3	1.29393	0.325	0.138	5.93129e-28	3.19311e-23	EGFR_High
MFGE8	0.633038	0.463	0.237	6.03597e-28	3.24946e-23	EGFR_High
NSFL1C	0.599316	0.573	0.334	6.05631e-28	3.26041e-23	EGFR_High
FBLIM1	0.521452	0.527	0.287	6.11884e-28	3.29408e-23	EGFR_High
NDUFA8	0.52844	0.683	0.455	6.34491e-28	3.41578e-23	EGFR_High
ZBTB38	0.580019	0.341	0.137	6.60673e-28	3.55673e-23	EGFR_High
SF3A1	0.805507	0.315	0.119	6.64501e-28	3.57734e-23	EGFR_High
MRPS10	0.613058	0.559	0.324	7.33131e-28	3.94681e-23	EGFR_High
MUM1	0.859709	0.305	0.111	7.42804e-28	3.99889e-23	EGFR_High
LPGAT1	0.753646	0.306	0.113	7.6325e-28	4.10896e-23	EGFR_High
ATG3	0.882551	0.45	0.244	7.68267e-28	4.13596e-23	EGFR_High
SOCS3	-1.61892	0.218	0.356	7.91472e-28	4.26089e-23	EGFR_Low
ATP6AP1	0.717151	0.53	0.308	8.15298e-28	4.38916e-23	EGFR_High
HSP90AA1	-0.260241	0.99	0.918	8.74462e-28	4.70767e-23	EGFR_Low
RIT1	0.572356	0.483	0.256	8.82415e-28	4.75048e-23	EGFR_High
FURIN	0.718262	0.391	0.179	9.42303e-28	5.07289e-23	EGFR_High
DHPS	0.740332	0.442	0.225	9.5682e-28	5.15104e-23	EGFR_High
NDUFC2	0.299505	0.897	0.664	9.85899e-28	5.30759e-23	EGFR_High
DDR1	0.526558	0.608	0.359	1.06737e-27	5.74619e-23	EGFR_High
CHMP2A	0.385024	0.859	0.646	1.15782e-27	6.23315e-23	EGFR_High
KRT6A	-0.34809	0.987	0.748	1.17996e-27	6.3523e-23	EGFR_Low
MRPL18	0.495946	0.613	0.384	1.2132e-27	6.53124e-23	EGFR_High
AMN	0.969804	0.318	0.121	1.24526e-27	6.70387e-23	EGFR_High
ITPRIPL2	0.599635	0.337	0.138	1.28649e-27	6.92582e-23	EGFR_High
TMEM9	1.0155	0.439	0.236	1.36409e-27	7.34356e-23	EGFR_High
HAS3	0.893905	0.33	0.134	1.41469e-27	7.61598e-23	EGFR_High
RC3H2	0.858125	0.341	0.144	1.4894e-27	8.0182e-23	EGFR_High
OLA1	0.403941	0.558	0.308	1.72595e-27	9.29167e-23	EGFR_High
UBE2G2	0.677689	0.386	0.179	1.84954e-27	9.95698e-23	EGFR_High
ZFP91	0.272958	0.397	0.182	1.87884e-27	1.01147e-22	EGFR_High
H1FX	0.345577	0.692	0.448	1.93869e-27	1.0437e-22	EGFR_High
PTK7	1.04386	0.349	0.155	1.94891e-27	1.0492e-22	EGFR_High
BUB3	0.598085	0.54	0.31	1.98876e-27	1.07065e-22	EGFR_High
FNTA	0.57499	0.492	0.267	2.07614e-27	1.11769e-22	EGFR_High
M6PR	0.829181	0.446	0.232	2.07863e-27	1.11903e-22	EGFR_High
DCTN3	0.562003	0.671	0.438	2.16667e-27	1.16643e-22	EGFR_High
SH3YL1	0.59595	0.594	0.352	2.2361e-27	1.20381e-22	EGFR_High
MED16	0.911998	0.386	0.184	2.28342e-27	1.22928e-22	EGFR_High
LRRC59	0.692449	0.502	0.273	2.33435e-27	1.2567e-22	EGFR_High
SAT2	0.65547	0.484	0.257	2.35501e-27	1.26782e-22	EGFR_High
TIMM10	0.623129	0.523	0.293	2.52555e-27	1.35963e-22	EGFR_High
IFT20	0.856846	0.388	0.181	2.56481e-27	1.38077e-22	EGFR_High
MLF2	0.511178	0.765	0.557	2.69201e-27	1.44924e-22	EGFR_High
NUBP2	0.812142	0.433	0.228	2.75355e-27	1.48237e-22	EGFR_High
ZDHHC5	0.732293	0.436	0.225	2.79193e-27	1.50303e-22	EGFR_High
MBTPS1	0.716935	0.381	0.175	2.80555e-27	1.51037e-22	EGFR_High
METTL2A	0.895366	0.3	0.113	2.819e-27	1.51761e-22	EGFR_High
MTX2	0.887567	0.45	0.24	2.8341e-27	1.52574e-22	EGFR_High
ARHGAP5	0.602795	0.564	0.323	3.16989e-27	1.70651e-22	EGFR_High
COX5B	-0.544998	0.937	0.866	3.25752e-27	1.75369e-22	EGFR_Low
CETN2	0.546922	0.504	0.28	3.29562e-27	1.7742e-22	EGFR_High
KRT17	-0.45652	0.987	0.83	3.38961e-27	1.82479e-22	EGFR_Low
TMEM43	1.05464	0.324	0.133	3.43626e-27	1.84991e-22	EGFR_High
SLAIN2	0.616156	0.412	0.198	3.5673e-27	1.92046e-22	EGFR_High
BCL2L1	0.696934	0.436	0.219	3.59379e-27	1.93472e-22	EGFR_High
PPIG	0.45842	0.63	0.379	3.8233e-27	2.05827e-22	EGFR_High
ID3	0.760283	0.407	0.21	4.14065e-27	2.22912e-22	EGFR_High
TIMM9	1.09795	0.331	0.139	4.54355e-27	2.44602e-22	EGFR_High
CKAP4	0.39781	0.595	0.347	4.78608e-27	2.57659e-22	EGFR_High
SPPL2A	0.636325	0.501	0.278	4.8651e-27	2.61913e-22	EGFR_High
C6orf48	0.797649	0.429	0.214	4.9716e-27	2.67646e-22	EGFR_High
S100A11	-0.403615	0.997	0.952	5.04819e-27	2.7177e-22	EGFR_Low
ESRP1	0.746183	0.481	0.264	5.46238e-27	2.94067e-22	EGFR_High
ZBTB43	0.433124	0.435	0.212	5.93625e-27	3.19578e-22	EGFR_High
EIF3D	0.497521	0.71	0.471	6.40628e-27	3.44882e-22	EGFR_High
CCDC91	0.730632	0.371	0.17	6.50883e-27	3.50403e-22	EGFR_High
GALNT7	0.808382	0.395	0.19	7.01044e-27	3.77407e-22	EGFR_High
TP53RK	0.812889	0.367	0.172	7.51734e-27	4.04696e-22	EGFR_High
ATP6AP2	0.454542	0.703	0.456	8.45503e-27	4.55177e-22	EGFR_High
TXNDC17	0.250176	0.901	0.691	8.53714e-27	4.59597e-22	EGFR_High
HELZ	0.396788	0.312	0.117	8.7979e-27	4.73635e-22	EGFR_High
MROH1	0.912908	0.314	0.126	9.53069e-27	5.13085e-22	EGFR_High
NEMF	0.612393	0.433	0.218	9.84644e-27	5.30083e-22	EGFR_High
C1orf131	0.64841	0.406	0.196	9.99791e-27	5.38237e-22	EGFR_High
COMMD3	0.781468	0.451	0.239	1.05799e-26	5.69568e-22	EGFR_High
MFSD1	0.782062	0.471	0.253	1.1167e-26	6.01176e-22	EGFR_High
STK24	0.421357	0.594	0.334	1.1216e-26	6.03814e-22	EGFR_High
SCYL1	0.775376	0.414	0.204	1.29118e-26	6.95108e-22	EGFR_High
CCT4	0.473306	0.682	0.439	1.40251e-26	7.55039e-22	EGFR_High
CCDC90B	0.72669	0.411	0.203	1.43129e-26	7.70534e-22	EGFR_High
EMC7	0.753313	0.555	0.343	1.57279e-26	8.46714e-22	EGFR_High
KIAA1551	1.1128	0.306	0.12	1.57454e-26	8.47652e-22	EGFR_High
UBAC1	0.592	0.495	0.274	1.67429e-26	9.01355e-22	EGFR_High
TXLNA	0.782777	0.309	0.124	1.67504e-26	9.01759e-22	EGFR_High
LRPPRC	0.670276	0.393	0.182	1.67732e-26	9.02987e-22	EGFR_High
NHSL1	1.01105	0.302	0.118	1.77709e-26	9.56695e-22	EGFR_High
EIF1B	0.593915	0.466	0.244	1.83766e-26	9.89303e-22	EGFR_High
NDUFV1	0.560355	0.643	0.426	1.86322e-26	1.00306e-21	EGFR_High
TM2D2	0.723264	0.397	0.19	1.86853e-26	1.00592e-21	EGFR_High
SLC25A28	0.847116	0.323	0.134	1.97983e-26	1.06584e-21	EGFR_High
C8orf76	1.21968	0.311	0.132	2.04803e-26	1.10256e-21	EGFR_High
ZNHIT3	0.820487	0.458	0.246	2.18852e-26	1.17819e-21	EGFR_High
COX20	0.468734	0.537	0.293	2.62855e-26	1.41508e-21	EGFR_High
NOP10	0.288979	0.894	0.679	2.63286e-26	1.4174e-21	EGFR_High
CES2	1.00918	0.343	0.154	2.71839e-26	1.46345e-21	EGFR_High
OARD1	0.666419	0.371	0.166	2.76919e-26	1.49079e-21	EGFR_High
GALNT1	0.507574	0.46	0.237	2.97391e-26	1.601e-21	EGFR_High
CAMK1D	0.519656	0.386	0.176	2.98917e-26	1.60922e-21	EGFR_High
H3F3A	0.346722	0.95	0.932	3.00716e-26	1.61891e-21	EGFR_High
SRSF3	-0.799436	0.714	0.75	3.03998e-26	1.63657e-21	EGFR_Low
MZT1	0.854327	0.309	0.123	3.34777e-26	1.80227e-21	EGFR_High
CD55	-1.80629	0.309	0.427	3.42112e-26	1.84176e-21	EGFR_Low
CTSZ	0.509253	0.391	0.179	3.71324e-26	1.99902e-21	EGFR_High
UBR4	0.320686	0.339	0.137	4.09484e-26	2.20445e-21	EGFR_High
USE1	1.09388	0.329	0.142	4.32922e-26	2.33064e-21	EGFR_High
EMD	0.618879	0.432	0.221	4.54288e-26	2.44566e-21	EGFR_High
LRRC41	0.903521	0.415	0.214	4.6635e-26	2.51059e-21	EGFR_High
C18orf32	-1.09568	0.212	0.355	4.69117e-26	2.52549e-21	EGFR_Low
HNRNPH1	-1.07003	0.532	0.637	4.76062e-26	2.56288e-21	EGFR_Low
HEBP1	1.04569	0.353	0.163	4.99188e-26	2.68738e-21	EGFR_High
SMG7	0.651764	0.313	0.125	5.00876e-26	2.69646e-21	EGFR_High
FBXO22	0.93466	0.336	0.149	5.43438e-26	2.9256e-21	EGFR_High
MAFG	0.825562	0.343	0.152	5.69272e-26	3.06467e-21	EGFR_High
SUGT1	0.407089	0.476	0.252	5.77956e-26	3.11143e-21	EGFR_High
EPHA2	-1.34892	0.209	0.349	5.90776e-26	3.18044e-21	EGFR_Low
TMEM30A	0.564657	0.534	0.306	6.1386e-26	3.30472e-21	EGFR_High
VPS25	0.676857	0.544	0.335	6.2771e-26	3.37927e-21	EGFR_High
GMFB	1.14787	0.31	0.13	6.33319e-26	3.40947e-21	EGFR_High
UBAP2L	0.80458	0.346	0.155	6.92222e-26	3.72658e-21	EGFR_High
NDUFS1	1.00637	0.357	0.168	7.49006e-26	4.03227e-21	EGFR_High
MED13L	0.330333	0.395	0.183	7.62271e-26	4.10369e-21	EGFR_High
EFTUD2	0.886515	0.333	0.144	8.03667e-26	4.32654e-21	EGFR_High
RNF114	0.541543	0.594	0.37	8.15167e-26	4.38845e-21	EGFR_High
PIK3C2A	0.571882	0.313	0.127	9.36331e-26	5.04074e-21	EGFR_High
ARHGEF5	0.863509	0.337	0.145	1.08095e-25	5.81931e-21	EGFR_High
UTP18	1.06894	0.318	0.137	1.09308e-25	5.88459e-21	EGFR_High
GLOD4	0.747589	0.447	0.237	1.16121e-25	6.25136e-21	EGFR_High
TNPO1	0.664649	0.371	0.173	1.18762e-25	6.39353e-21	EGFR_High
OST4	0.28707	0.943	0.788	1.21167e-25	6.52303e-21	EGFR_High
IPO5	1.08992	0.301	0.123	1.24496e-25	6.70225e-21	EGFR_High
OSTM1	0.982153	0.303	0.125	1.38534e-25	7.45799e-21	EGFR_High
TMED4	0.51328	0.585	0.351	1.41205e-25	7.60179e-21	EGFR_High
FKBP1A	0.273464	0.872	0.667	1.42664e-25	7.68033e-21	EGFR_High
MED28	0.753674	0.423	0.217	1.49194e-25	8.03184e-21	EGFR_High
KRIT1	0.638365	0.344	0.149	1.49288e-25	8.03691e-21	EGFR_High
SF1	0.33187	0.68	0.418	1.56873e-25	8.44528e-21	EGFR_High
CYB561A3	0.822276	0.313	0.13	1.58897e-25	8.55425e-21	EGFR_High
ELF1	0.401747	0.583	0.338	1.71926e-25	9.25564e-21	EGFR_High
UBN1	0.604824	0.346	0.151	1.76814e-25	9.51878e-21	EGFR_High
KRT10	-1.93362	0.889	0.7	1.83865e-25	9.89836e-21	EGFR_Low
BRMS1	0.776011	0.51	0.302	1.91487e-25	1.03087e-20	EGFR_High
SF3B2	0.500637	0.675	0.443	1.92316e-25	1.03533e-20	EGFR_High
CLIC1	-0.701379	0.874	0.799	2.14078e-25	1.15249e-20	EGFR_Low
YAF2	0.548837	0.376	0.174	2.20692e-25	1.1881e-20	EGFR_High
RPL26	0.336889	0.982	0.943	2.26819e-25	1.22108e-20	EGFR_High
SMAD3	0.610758	0.375	0.173	2.28076e-25	1.22785e-20	EGFR_High
IPO7	0.604714	0.41	0.2	2.29686e-25	1.23652e-20	EGFR_High
TECR	0.360012	0.899	0.709	2.30875e-25	1.24292e-20	EGFR_High
ENTPD4	0.533371	0.31	0.126	2.44128e-25	1.31426e-20	EGFR_High
CACYBP	0.252283	0.597	0.356	2.45411e-25	1.32117e-20	EGFR_High
GOLT1B	0.849278	0.362	0.168	2.7118e-25	1.4599e-20	EGFR_High
MRPL20	0.409759	0.811	0.594	2.75975e-25	1.48571e-20	EGFR_High
MRPS15	0.486397	0.673	0.456	2.93781e-25	1.58157e-20	EGFR_High
ST14	0.474399	0.671	0.433	3.03923e-25	1.63617e-20	EGFR_High
OGDH	0.661002	0.379	0.182	3.15166e-25	1.6967e-20	EGFR_High
TMEM87B	0.770137	0.344	0.153	3.26429e-25	1.75733e-20	EGFR_High
NOL8	0.602657	0.331	0.142	3.3216e-25	1.78818e-20	EGFR_High
IAH1	0.749956	0.487	0.278	3.33819e-25	1.79711e-20	EGFR_High
SYNCRIP	0.45405	0.621	0.39	3.34107e-25	1.79866e-20	EGFR_High
ASNA1	0.756962	0.468	0.252	3.44442e-25	1.8543e-20	EGFR_High
GABARAPL1	0.435108	0.444	0.226	3.55522e-25	1.91395e-20	EGFR_High
RRP15	0.525711	0.365	0.162	3.61484e-25	1.94605e-20	EGFR_High
RAB2A	0.393506	0.852	0.604	3.8471e-25	2.07109e-20	EGFR_High
CAT	1.02244	0.338	0.154	3.9221e-25	2.11146e-20	EGFR_High
CERS2	1.07477	0.327	0.148	4.07122e-25	2.19174e-20	EGFR_High
TOB1	-1.02583	0.385	0.517	4.84568e-25	2.60867e-20	EGFR_Low
ACAT1	1.07015	0.3	0.121	5.55928e-25	2.99284e-20	EGFR_High
SKIL	0.383488	0.563	0.326	5.57785e-25	3.00283e-20	EGFR_High
OSER1	0.922895	0.386	0.19	5.76697e-25	3.10465e-20	EGFR_High
GNAI2	0.327563	0.479	0.252	6.01865e-25	3.24014e-20	EGFR_High
UBXN4	0.364731	0.818	0.585	6.31099e-25	3.39752e-20	EGFR_High
TMEM203	0.834218	0.385	0.19	7.83737e-25	4.21925e-20	EGFR_High
UBE2Q2	0.656668	0.375	0.179	8.16506e-25	4.39566e-20	EGFR_High
TP53I13	0.59739	0.365	0.165	8.55274e-25	4.60437e-20	EGFR_High
UBL5	0.30067	0.962	0.835	9.284e-25	4.99804e-20	EGFR_High
JUN	-1.47285	0.884	0.835	9.31538e-25	5.01493e-20	EGFR_Low
USP1	0.755356	0.306	0.125	9.52402e-25	5.12726e-20	EGFR_High
GAPDH	0.368346	0.996	0.933	1.04574e-24	5.62976e-20	EGFR_High
ARHGDIA	0.325163	0.75	0.494	1.28635e-24	6.92509e-20	EGFR_High
PPP6R3	0.751448	0.388	0.194	1.30298e-24	7.01457e-20	EGFR_High
DCTPP1	0.708599	0.412	0.211	1.35917e-24	7.31712e-20	EGFR_High
H6PD	0.487462	0.311	0.126	1.37104e-24	7.38101e-20	EGFR_High
MRPL48	0.854117	0.34	0.153	1.4464e-24	7.78669e-20	EGFR_High
GYG1	0.686937	0.447	0.236	1.44734e-24	7.79173e-20	EGFR_High
CNN3	-0.887473	0.259	0.415	1.46193e-24	7.8703e-20	EGFR_Low
DNAJC4	0.707154	0.384	0.181	1.47974e-24	7.9662e-20	EGFR_High
CYFIP1	0.999257	0.41	0.223	1.69917e-24	9.14747e-20	EGFR_High
PDCD4	0.50949	0.548	0.319	1.75014e-24	9.42188e-20	EGFR_High
SS18	0.852171	0.381	0.187	1.75777e-24	9.46297e-20	EGFR_High
TROVE2	0.878758	0.349	0.159	1.86746e-24	1.00535e-19	EGFR_High
DYNC1LI2	0.371601	0.537	0.306	1.87181e-24	1.00769e-19	EGFR_High
AES	0.266742	0.648	0.362	1.8811e-24	1.01269e-19	EGFR_High
EID1	0.295064	0.757	0.483	1.91766e-24	1.03237e-19	EGFR_High
NME1	0.540995	0.648	0.428	2.04675e-24	1.10187e-19	EGFR_High
TRAPPC6A	0.763083	0.371	0.18	2.20631e-24	1.18777e-19	EGFR_High
SUDS3	0.542392	0.434	0.221	2.33217e-24	1.25552e-19	EGFR_High
EAPP	0.56827	0.554	0.328	2.71581e-24	1.46206e-19	EGFR_High
IFNAR1	0.469512	0.431	0.221	2.79284e-24	1.50353e-19	EGFR_High
PTBP1	0.429094	0.564	0.335	2.93647e-24	1.58085e-19	EGFR_High
[truncated: 896 more rows]
