# Supplementary material for: Comprehensive genomic and digital pathology profiling of tobacco‐chewer female oral cancer patients simultaneously with integration of single‐cell datasets identifies clinically actionable patient subgroups
Source: Clin Transl Med. 2025 Jul 7;15(7):e70386. doi: 10.1002/ctm2.70386 (PMC12230625; doi:10.1002/ctm2.70386)
Supplement: Supplementary file 11 — Supporting Information [file CTM2-15-e70386-s011.xlsx]

## Sheet: Sheet1
Table S8: Tumour heterogeneity MATH score of female OSCC-GB southern Indian cohort (N=38) and TCGA-HNSCC cohort (N=508)
Cohort	Tumour sample ID	Median Absolute Deviation	MATH Score
Female OSCC-GB cohort from southern India (N=38)	509800T	3.96135	27.0163
	635071T	3.31226	15.8547
	649907T	4.44744	30.7709
	653986T	7.13381	45.3912
	655704T	3.19635	28.4334
	666223T	3.45554	26.6208
	674305T	0.95042	12.223
	680603T	4.15942	32.7312
	686801T	1.38889	16.4733
	688684T	2.95084	27.4495
	689893T	4.08602	26.828
	690652T	3.68546	31.1841
	692019T	4.89433	34.6071
	692506T	1.47849	17.5361
	710219T	7.09729	38.5823
	710243T	3.36538	26.6108
	720440T	4.57143	24.2057
	727843T	0.6095	8.32594
	732830T	2.49795	25.7293
	737686T	3.66795	30.1026
	742539T	4.60708	34.5026
	743612T	1.2593	14.9363
	751773T	3.69959	27.9782
	758962T	3.58093	28.6691
	764794T	4.32518	29.8252
	787789T	4.57143	18.8267
	792154T	3.29209	27.4079
	799562T	3.96027	33.7611
	801406T	2.88231	26.4556
	803043T	5.36208	33.2899
	814889T	4.49438	31.2126
	825327T	2.147	21.4158
	863578T	5.36398	28.8283
	891721T	1.39353	17.7261
	901774T	4.48292	37.0486
	905174T	0.494071	6.73909
	910059T	4.41176	22.239
	910536T	3.31298	22.3573
TCGA-HNSCC cohort (N=508)	TCGA-4P-AA8J-01A-11D-A391-08	2.76929	27.3093
	TCGA-BA-4074-01A-01D-1434-08	4.32207	22.9617
	TCGA-BA-4075-01A-01D-1434-08	11.8624	72.6864
	TCGA-BA-4076-01A-01D-1434-08	7.6898	28.7465
	TCGA-BA-4077-01B-01D-1434-08	9.80392	61.8146
	TCGA-BA-4078-01A-01D-1434-08	8.39766	29.4027
	TCGA-BA-5149-01A-01D-1512-08	5.85551	41.6407
	TCGA-BA-5151-01A-01D-1434-08	3.96886	31.2934
	TCGA-BA-5152-01A-02D-1870-08	6.09095	40.422
	TCGA-BA-5153-01A-01D-1434-08	4.79835	19.9038
	TCGA-BA-5555-01A-01D-1512-08	9.98569	47.5643
	TCGA-BA-5556-01A-01D-1512-08	3.01011	31.2395
	TCGA-BA-5557-01A-01D-1512-08	2.9872	32.7733
	TCGA-BA-5558-01A-01D-1512-08	4.3564	29.2546
	TCGA-BA-5559-01A-01D-1512-08	8.86407	55.7783
	TCGA-BA-6868-01B-12D-1912-08	10.5071	42.6186
	TCGA-BA-6869-01A-11D-1870-08	6.28619	28.6861
	TCGA-BA-6870-01A-11D-1870-08	6.07425	44.548
	TCGA-BA-6871-01A-11D-1870-08	7.23624	39.9312
	TCGA-BA-6872-01A-11D-1870-08	6.07843	45.9606
	TCGA-BA-6873-01A-11D-1870-08	9.1526	53.1478
	TCGA-BA-7269-01A-11D-2012-08	6.80147	41.274
	TCGA-BA-A4IF-01A-11D-A25Y-08	7.11229	48.7335
	TCGA-BA-A4IG-01A-11D-A25Y-08	6.32905	45.0436
	TCGA-BA-A4IH-01A-11D-A25Y-08	9.56271	36.7533
	TCGA-BA-A4II-01A-11D-A25Y-08	3.60577	35.3588
	TCGA-BA-A6D8-01A-31D-A31L-08	8.84721	38.5678
	TCGA-BA-A6DA-01A-31D-A31L-08	4.69208	30.8073
	TCGA-BA-A6DB-01A-11D-A30E-08	0.961098	14.8969
	TCGA-BA-A6DD-01A-12D-A31L-08	2.09738	27.6752
	TCGA-BA-A6DE-01A-22D-A31L-08	6.1651	30.1632
	TCGA-BA-A6DF-01A-11D-A30E-08	3.56842	30.7077
	TCGA-BA-A6DG-01A-21D-A30E-08	4.47531	51.6493
	TCGA-BA-A6DI-01A-11D-A30E-08	4.67918	41.4664
	TCGA-BA-A6DJ-01A-11D-A30E-08	3.63964	21.5845
	TCGA-BA-A6DL-01A-21D-A30E-08	6.58412	49.3218
	TCGA-BA-A8YP-01A-11D-A391-08	8.82066	50.4418
	TCGA-BB-4217-01A-11D-2078-08	2.04993	26.4562
	TCGA-BB-4223-01A-01D-1434-08	9.62222	51.0431
	TCGA-BB-4224-01A-01D-1434-08	6.66363	39.518
	TCGA-BB-4225-01A-01D-1434-08	5.50917	40.4836
	TCGA-BB-4227-01A-01D-1870-08	6.66667	28.24
	TCGA-BB-4228-01A-01D-1434-08	4.82014	15.8339
	TCGA-BB-7870-01A-11D-2229-08	9.24904	40.7054
	TCGA-BB-8596-01A-11D-2394-08	3.91813	40.2163
	TCGA-BB-8601-01A-11D-2394-08	11.1516	37.8764
	TCGA-BB-A5HU-01A-11D-A28R-08	5.36765	49.0623
	TCGA-BB-A5HY-01A-11D-A28R-08	11.2836	58.552
	TCGA-BB-A5HZ-01A-21D-A28R-08	4.42495	27.6996
	TCGA-BB-A6UM-01A-12D-A34J-08	7.78916	27.1965
	TCGA-BB-A6UO-01A-12D-A34J-08	5.96453	31.5174
	TCGA-C9-A47Z-01A-11D-A24D-08	9.64912	54.362
	TCGA-C9-A480-01A-12D-A24D-08	3.75	27.7987
	TCGA-CN-4723-01A-01D-1434-08	5.61224	33.2829
	TCGA-CN-4725-01A-01D-1434-08	9.08296	40.9179
	TCGA-CN-4726-01A-01D-1434-08	4.68303	28.7641
	TCGA-CN-4727-01A-01D-1434-08	8.82245	50.2769
	TCGA-CN-4728-01A-01D-1434-08	2.28495	31.9357
	TCGA-CN-4729-01A-01D-1434-08	5.92463	53.9383
	TCGA-CN-4730-01A-01D-1434-08	6.01732	38.234
	TCGA-CN-4731-01A-01D-1434-08	4.59741	22.834
	TCGA-CN-4733-01A-02D-1870-08	1.34302	22.0375
	TCGA-CN-4734-01A-01D-1434-08	4.49486	28.0084
	TCGA-CN-4735-01A-01D-1434-08	5.18099	23.1946
	TCGA-CN-4736-01A-01D-1434-08	4.22619	37.5945
	TCGA-CN-4737-01A-01D-1434-08	4.24877	36.8981
	TCGA-CN-4738-01A-02D-1512-08	2.94915	31.2315
	TCGA-CN-4739-01A-02D-1512-08	5.29116	34.8559
	TCGA-CN-4740-01A-01D-1434-08	3.22326	39.7238
	TCGA-CN-4741-01A-01D-1434-08	7.18864	30.3479
	TCGA-CN-4742-01A-02D-1512-08	4.56956	48.2707
	TCGA-CN-5355-01A-01D-1434-08	3.63115	27.2168
	TCGA-CN-5356-01A-01D-1434-08	7.76755	47.883
	TCGA-CN-5358-01A-01D-1512-08	2.15208	29.0706
	TCGA-CN-5359-01A-01D-1434-08	3.22807	39.8828
	TCGA-CN-5360-01A-01D-1434-08	5.13386	31.7144
	TCGA-CN-5361-01A-01D-1434-08	4.04525	25.1187
	TCGA-CN-5363-01A-01D-1434-08	6.02775	38.5691
	TCGA-CN-5364-01A-01D-1434-08	4.82802	37.9265
	TCGA-CN-5365-01A-01D-1434-08	9.86208	69.0365
	TCGA-CN-5366-01A-01D-1434-08	5.95596	46.6744
	TCGA-CN-5367-01A-01D-1434-08	6.41975	48.1845
	TCGA-CN-5369-01A-01D-1434-08	1.66033	24.1237
	TCGA-CN-5370-01A-01D-2012-08	4.56031	36.7032
	TCGA-CN-5373-01A-01D-1434-08	3.58808	23.2868
	TCGA-CN-5374-01A-01D-1434-08	4.12758	40.5857
	TCGA-CN-6010-01A-11D-1683-08	1.43541	20.2173
	TCGA-CN-6011-01A-11D-1683-08	7.43716	41.7961
	TCGA-CN-6012-01A-11D-1683-08	8.42356	66.729
	TCGA-CN-6013-01A-11D-1683-08	5.31097	42.5198
	TCGA-CN-6016-01A-11D-1683-08	3.92817	36.2874
	TCGA-CN-6018-01A-11D-1683-08	5.30303	49.42
	TCGA-CN-6019-01A-11D-1683-08	3.6491	33.7829
	TCGA-CN-6020-01A-11D-1683-08	4.44444	42.3735
	TCGA-CN-6021-01A-11D-1683-08	7.31405	39.1672
	TCGA-CN-6022-01A-21D-1683-08	5.69853	52.228
	TCGA-CN-6023-01A-11D-1683-08	9.375	59.304
	TCGA-CN-6024-01A-11D-1683-08	10.9524	52.4612
	TCGA-CN-6988-01A-11D-1912-08	11.7118	67.333
	TCGA-CN-6989-01A-11D-1912-08	6.50144	52.7456
	TCGA-CN-6992-01A-11D-1912-08	12.412	58.8864
	TCGA-CN-6994-01A-11D-1912-08	5.86856	46.4158
	TCGA-CN-6995-01A-31D-2012-08	8.68583	47.8311
	TCGA-CN-6996-01A-11D-1912-08	4.77113	31.5769
	TCGA-CN-6997-01A-11D-2012-08	21.1364	93.1634
	TCGA-CN-6998-01A-23D-2012-08	10.7902	47.7334
	TCGA-CN-A497-01A-11D-A24D-08	5.76923	27.7987
	TCGA-CN-A498-01A-11D-A24D-08	5.23939	31.8484
	TCGA-CN-A499-01A-11D-A24D-08	6.51633	44.6204
	TCGA-CN-A49A-01A-11D-A24D-08	9.81972	62.8959
	TCGA-CN-A49B-01A-31D-A24D-08	8.51214	52.2744
	TCGA-CN-A49C-01A-11D-A24D-08	12.8513	57.8929
	TCGA-CN-A63T-01A-11D-A28R-08	5.26638	34.1527
	TCGA-CN-A63U-01A-11D-A30E-08	9.49074	39.7298
	TCGA-CN-A63V-01A-11D-A28R-08	3.43874	34.3791
	TCGA-CN-A63W-01A-11D-A30E-08	9.89605	39.7364
	TCGA-CN-A63Y-01A-11D-A30E-08	2.76429	21.0918
	TCGA-CN-A640-01A-21D-A30E-08	2.86445	28.7286
	TCGA-CN-A641-01A-11D-A30E-08	6.59146	32.575
	TCGA-CN-A642-01A-12D-A30E-08	6.74779	26.6781
	TCGA-CN-A6UY-01A-12D-A34J-08	4.80961	17.7541
	TCGA-CN-A6V1-01A-12D-A34J-08	1.65799	25.4518
	TCGA-CN-A6V3-01A-12D-A34J-08	3.97697	27.1883
	TCGA-CN-A6V6-01A-12D-A34J-08	5.3056	33.0376
	TCGA-CN-A6V7-01A-12D-A34J-08	5.0682	17.8013
	TCGA-CQ-5323-01A-01D-1683-08	8.00577	54.3832
	TCGA-CQ-5324-01A-01D-1683-08	5.63648	24.8593
	TCGA-CQ-5325-01A-01D-1683-08	2.09855	27.3188
	TCGA-CQ-5326-01A-01D-1870-08	5.10549	35.1009
	TCGA-CQ-5327-01A-01D-1683-08	3.9103	27.4893
	TCGA-CQ-5329-01A-01D-1683-08	7.59857	40.2963
	TCGA-CQ-5330-01A-01D-1683-08	6.91764	40.2785
	TCGA-CQ-5331-01A-02D-1870-08	2.27778	25.3278
	TCGA-CQ-5332-01A-01D-1683-08	13.0356	56.928
	TCGA-CQ-5333-01A-01D-2394-08	3.03808	32.0929
	TCGA-CQ-5334-01A-01D-1683-08	3.58111	27.3052
	TCGA-CQ-6218-01A-11D-1912-08	4.60993	32.123
	TCGA-CQ-6219-01A-11D-1912-08	2.48154	29.9991
	TCGA-CQ-6220-01A-11D-1912-08	5.01508	44.4255
	TCGA-CQ-6221-01A-11D-2078-08	9.82972	47.1905
	TCGA-CQ-6222-01A-11D-1912-08	2.35369	32.6525
	TCGA-CQ-6223-01A-11D-1912-08	8.15851	42.8851
	TCGA-CQ-6224-01A-11D-1912-08	3.82143	35.3682
	TCGA-CQ-6225-01A-11D-1912-08	14.7475	54.6615
	TCGA-CQ-6227-01A-11D-1912-08	3.57143	37.065
	TCGA-CQ-6228-01A-11D-1912-08	9.43878	37.3171
	TCGA-CQ-6229-01A-11D-1912-08	4.44891	48.9985
	TCGA-CQ-7063-01A-11D-2394-08	3.70456	26.5109
	TCGA-CQ-7064-01A-11D-2394-08	4.01786	33.3585
	TCGA-CQ-7065-01A-11D-2078-08	5.89147	26.828
	TCGA-CQ-7068-01A-11D-2078-08	5.79365	30.0638
	TCGA-CQ-7069-01A-11D-2394-08	4.1	27.2669
	TCGA-CQ-7071-01A-12D-A30E-08	3.98621	22.3862
	TCGA-CQ-7072-01A-21D-A30E-08	6.25411	41.0633
	TCGA-CQ-A4C6-01A-11D-A25D-08	4.21885	35.1958
	TCGA-CQ-A4C7-01A-11D-A25D-08	5.25154	44.5529
	TCGA-CQ-A4C9-01A-11D-A25D-08	2.87946	29.8837
	TCGA-CQ-A4CB-01A-11D-A25D-08	3.9491	34.4791
	TCGA-CQ-A4CD-01A-21D-A25D-08	5.25915	32.4922
	TCGA-CQ-A4CE-01A-11D-A25Y-08	6.07513	51.7289
	TCGA-CQ-A4CG-01A-11D-A25Y-08	5.28786	23.7848
	TCGA-CQ-A4CH-01A-11D-A25Y-08	1.68325	26.4571
	TCGA-CQ-A4CI-01A-11D-A25Y-08	9.32811	32.4177
	TCGA-CR-5243-01A-01D-1512-08	6.87526	28.7566
	TCGA-CR-5247-01A-01D-2012-08	10.5469	57.5514
	TCGA-CR-5248-01A-01D-2012-08	5.64516	43.2425
	TCGA-CR-5249-01A-01D-1512-08	5.22158	33.9219
	TCGA-CR-5250-01A-01D-1512-08	3.79902	18.0238
	TCGA-CR-6467-01A-11D-1870-08	7.10498	37.2736
	TCGA-CR-6470-01A-11D-1870-08	3.64779	23.5222
	TCGA-CR-6471-01A-11D-1870-08	4.32367	27.2676
	TCGA-CR-6472-01A-11D-1870-08	6.64457	27.4121
	TCGA-CR-6473-01A-11D-1870-08	5.94758	21.8683
	TCGA-CR-6474-01A-11D-1870-08	5.78477	54.1129
	TCGA-CR-6477-01A-11D-1870-08	7.74478	64.3015
	TCGA-CR-6478-01A-11D-1870-08	4.79142	47.6967
	TCGA-CR-6480-01A-11D-1870-08	6.15013	27.1059
	TCGA-CR-6481-01A-11D-1870-08	2.92686	28.9671
	TCGA-CR-6482-01A-11D-1870-08	3.44992	29.1153
	TCGA-CR-6484-01A-11D-1870-08	3.02431	33.4406
	TCGA-CR-6487-01A-11D-1870-08	3.33249	28.9827
	TCGA-CR-6488-01A-12D-2078-08	5.43754	49.1764
	TCGA-CR-6491-01A-11D-1870-08	6.66667	29.652
	TCGA-CR-6492-01A-12D-2078-08	2.60568	36.3446
	TCGA-CR-6493-01A-11D-1870-08	12.2397	53.3782
	TCGA-CR-7364-01A-11D-2012-08	5.83333	32.4319
	TCGA-CR-7365-01A-11D-2012-08	8.63623	43.0483
	TCGA-CR-7367-01A-11D-2012-08	4.30547	42.2279
	TCGA-CR-7368-01A-11D-2129-08	9.56284	59.6448
	TCGA-CR-7369-01A-11D-2129-08	4.92057	29.8962
	TCGA-CR-7370-01A-11D-2129-08	12.2522	48.47
	TCGA-CR-7371-01A-11D-2012-08	4.38113	37.7918
	TCGA-CR-7372-01A-11D-2012-08	4.97494	41.3967
	TCGA-CR-7373-01A-11D-2012-08	5.7725	33.1634
	TCGA-CR-7374-01A-11D-2012-08	9.33969	47.0712
	TCGA-CR-7376-01A-11D-2129-08	1.93582	28.0626
	TCGA-CR-7377-01A-11D-2012-08	3.10935	34.9695
	TCGA-CR-7379-01A-11D-2012-08	6.73447	54.0228
	TCGA-CR-7380-01A-11D-2012-08	8.15285	39.7579
	TCGA-CR-7382-01A-11D-2129-08	1.81301	25.9655
	TCGA-CR-7383-01A-11D-2129-08	6.40347	54.3509
	TCGA-CR-7385-01A-11D-2012-08	2.14286	29.652
	TCGA-CR-7386-01A-11D-2012-08	3.20357	33.2473
	TCGA-CR-7388-01A-11D-2012-08	5.26651	48.8008
	TCGA-CR-7389-01A-11D-2012-08	4.69703	48.1821
	TCGA-CR-7390-01A-11D-2012-08	5.36383	49.2391
	TCGA-CR-7391-01A-11D-2012-08	1.30309	20.4453
	TCGA-CR-7392-01A-11D-2012-08	1.6	24.71
	TCGA-CR-7394-01A-11D-2012-08	1.73611	23.1656
	TCGA-CR-7395-01A-11D-2012-08	2.2549	27.7194
	TCGA-CR-7397-01A-11D-2012-08	3.17169	41.1456
	TCGA-CR-7398-01A-11D-2012-08	9.37654	37.3212
	TCGA-CR-7399-01A-11D-2012-08	5.37313	39.831
	TCGA-CR-7401-01A-11D-2012-08	4.00047	36.2844
	TCGA-CR-7402-01A-11D-2012-08	5.47879	29.4824
	TCGA-CR-7404-01A-11D-2129-08	4.01241	35.2352
	TCGA-CV-5430-01A-02D-1683-08	7.93651	52.95
	TCGA-CV-5432-01A-02D-1683-08	10.5137	53.6909
	TCGA-CV-5434-01A-01D-1683-08	14.1844	63.0894
	TCGA-CV-5435-01A-01D-1683-08	13.2576	57.6567
	TCGA-CV-5436-01A-01D-1512-08	5.67428	27.1389
	TCGA-CV-5439-01A-01D-1683-08	6.92168	35.1687
	TCGA-CV-5440-01A-01D-1512-08	13.3165	62.1976
	TCGA-CV-5441-01A-01D-1512-08	6.01972	29.2735
	TCGA-CV-5442-01A-01D-1512-08	6.43972	31.3935
	TCGA-CV-5443-01A-01D-1512-08	5.75786	32.9269
	TCGA-CV-5444-01A-02D-1512-08	5.04386	47.3608
	TCGA-CV-5966-01A-11D-1683-08	4.44593	31.0372
	TCGA-CV-5970-01A-11D-1683-08	4.15236	37.7193
	TCGA-CV-5971-01A-11D-1683-08	1.7024	21.8744
	TCGA-CV-5973-01A-11D-1683-08	6.75872	35.6284
	TCGA-CV-5976-01A-11D-1683-08	4.65963	25.5928
	TCGA-CV-5977-01A-11D-1683-08	8.39928	51.8304
	TCGA-CV-5978-01A-11D-1683-08	7.67523	56.6584
	TCGA-CV-5979-01A-11D-1683-08	8.51014	32.7777
	TCGA-CV-6003-01A-11D-1683-08	12.1923	64.1626
	TCGA-CV-6433-01A-11D-1683-08	9.45721	42.5312
	TCGA-CV-6436-01A-11D-1683-08	4.71014	32.5886
	TCGA-CV-6441-01A-11D-1683-08	9.3839	55.2255
	TCGA-CV-6933-01A-11D-1912-08	6.51481	63.5014
	TCGA-CV-6934-01A-11D-1912-08	4.48033	34.9456
	TCGA-CV-6935-01A-11D-1912-08	7.2549	28.8717
	TCGA-CV-6936-01A-11D-1912-08	9.07859	66.5434
	TCGA-CV-6937-01A-11D-2012-08	6.34041	54.7808
	TCGA-CV-6938-01A-11D-1912-08	2.12567	27.8203
	TCGA-CV-6939-01A-11D-1912-08	6.06641	45.4102
	TCGA-CV-6940-01A-11D-1912-08	8.83838	57.6567
	TCGA-CV-6941-01A-11D-1912-08	12.594	69.3865
	TCGA-CV-6942-01A-21D-2012-08	3.533	26.1054
	TCGA-CV-6943-01A-11D-1912-08	2.38527	30.9408
	TCGA-CV-6945-01A-11D-1912-08	7.21493	47.5669
	TCGA-CV-6948-01A-11D-1912-08	9.53141	38.3959
	TCGA-CV-6950-01A-11D-1912-08	11.0836	67.8735
	TCGA-CV-6951-01A-11D-1912-08	9.90691	57.528
	TCGA-CV-6952-01A-11D-1912-08	4.17457	26.3042
	TCGA-CV-6953-01A-11D-1912-08	6.50183	53.9818
	TCGA-CV-6954-01A-11D-1912-08	6.97645	49.78
	TCGA-CV-6955-01A-11D-2012-08	6.05603	53.6606
	TCGA-CV-6956-01A-21D-2012-08	6.58333	29.5771
	TCGA-CV-6959-01A-11D-1912-08	7.21711	54.838
	TCGA-CV-6960-01A-41D-2012-08	6.88235	33.0408
	TCGA-CV-6961-01A-21D-1912-08	5.55952	35.9139
	TCGA-CV-6962-01A-11D-1912-08	14.3791	51.7733
	TCGA-CV-7089-01A-11D-2012-08	2.71284	31.6378
	TCGA-CV-7090-01A-11D-2012-08	2.90698	37.065
	TCGA-CV-7091-01A-11D-2012-08	9.72222	64.8637
	TCGA-CV-7095-01A-21D-2012-08	5.88514	36.3918
	TCGA-CV-7097-01A-11D-2012-08	9.79986	70.4111
	TCGA-CV-7099-01A-41D-2012-08	5.39216	28.6116
	TCGA-CV-7100-01A-11D-2012-08	5.25535	56.0994
	TCGA-CV-7101-01A-11D-2012-08	10.3699	72.7527
	TCGA-CV-7102-01A-11D-2012-08	4.72424	43.6505
	TCGA-CV-7103-01A-21D-2012-08	4.97651	56.622
	TCGA-CV-7104-01A-11D-2012-08	6.54591	43.0226
	TCGA-CV-7177-01A-11D-2012-08	9.35019	55.1423
	TCGA-CV-7178-01A-21D-2012-08	7.16216	47.9133
	TCGA-CV-7180-01A-11D-2012-08	5.27796	43.6901
	TCGA-CV-7183-01A-11D-2012-08	3.61513	23.7362
	TCGA-CV-7235-01A-11D-2012-08	8.44156	55.068
	TCGA-CV-7236-01A-11D-2012-08	3.49474	41.4099
	TCGA-CV-7238-01A-11D-2012-08	1.58524	22.7193
	TCGA-CV-7242-01A-11D-2012-08	5.33949	34.1717
	TCGA-CV-7243-01A-11D-2012-08	4.87805	49.42
	TCGA-CV-7245-01A-11D-2012-08	7.62911	45.2437
	TCGA-CV-7247-01A-11D-2012-08	4.07142	45.3707
	TCGA-CV-7248-01A-11D-2012-08	3.85464	32.4574
	TCGA-CV-7250-01A-11D-2012-08	10.5	69.1772
	TCGA-CV-7252-01A-11D-2012-08	5.39022	37.1489
	TCGA-CV-7253-01A-11D-2012-08	8.94694	41.368
	TCGA-CV-7254-01A-11D-2012-08	7.79797	58.8665
	TCGA-CV-7255-01A-11D-2012-08	5.73108	44.264
	TCGA-CV-7261-01A-11D-2012-08	4.16667	49.42
	TCGA-CV-7263-01A-11D-2012-08	7.01872	51.165
	TCGA-CV-7406-01A-11D-2078-08	7.35968	40.7081
	TCGA-CV-7407-01A-11D-2078-08	5.68126	50.7479
	TCGA-CV-7410-01A-21D-2078-08	0.681765	10.4927
	TCGA-CV-7411-01A-11D-2078-08	2.75974	22.1871
	TCGA-CV-7413-01A-11D-2078-08	4.63028	32.8749
	TCGA-CV-7414-01A-11D-2078-08	10.2247	45.9323
	TCGA-CV-7415-01A-11D-2078-08	1.97368	27.7987
	TCGA-CV-7416-01A-11D-2078-08	5.84416	40.4345
	TCGA-CV-7418-01A-11D-2078-08	9.89173	43.3143
	TCGA-CV-7421-01A-11D-2078-08	2.47748	33.9763
	TCGA-CV-7422-01A-21D-2078-08	4.3393	44.2745
	TCGA-CV-7423-01A-11D-2078-08	8.0851	56.7233
	TCGA-CV-7424-01A-11D-2078-08	7.02733	51.4621
	TCGA-CV-7425-01A-11D-2078-08	5.55556	37.065
	TCGA-CV-7427-01A-11D-2078-08	4.03274	27.3137
	TCGA-CV-7429-01A-11D-2129-08	4.11765	29.652
	TCGA-CV-7430-01A-11D-2129-08	8.95452	36.5089
	TCGA-CV-7432-01A-11D-2129-08	5.24345	27.6752
	TCGA-CV-7433-01A-11D-2129-08	4.08654	41.4667
	TCGA-CV-7434-01A-11D-2129-08	7.38144	35.8069
	TCGA-CV-7435-01A-11D-2129-08	5.66811	34.276
	TCGA-CV-7437-01A-21D-2129-08	9.41667	47.5948
	TCGA-CV-7438-01A-21D-2129-08	5.57353	40.5296
	TCGA-CV-7440-01A-11D-2129-08	9.35011	58.1356
	TCGA-CV-7446-01A-11D-2229-08	14.6667	58.245
	TCGA-CV-7568-01A-11D-2229-08	6.04683	24.0031
	TCGA-CV-A45O-01A-21D-A24D-08	2.57985	28.0492
	TCGA-CV-A45P-01A-11D-A24D-08	4.04673	37.7781
	TCGA-CV-A45Q-01A-11D-A24D-08	4.79508	28.6718
	TCGA-CV-A45R-01A-11D-A24D-08	8.92857	61.775
	TCGA-CV-A45T-01A-11D-A24D-08	0.789474	12.708
	TCGA-CV-A45U-01A-12D-A24D-08	9.13462	62.7131
	TCGA-CV-A45V-01A-21D-A25D-08	4.38685	30.6513
	TCGA-CV-A45W-01A-11D-A25D-08	3.83107	40.2329
	TCGA-CV-A45X-01A-21D-A25D-08	6.01317	52.9277
	TCGA-CV-A45Y-01A-11D-A25D-08	2.36876	31.1683
	TCGA-CV-A45Z-01A-21D-A25D-08	3.2197	35.0058
	TCGA-CV-A460-01A-21D-A25D-08	3.69979	24.9938
	TCGA-CV-A461-01A-41D-A25Y-08	3.74308	27.0041
	TCGA-CV-A463-01A-11D-A25Y-08	4.79841	27.7318
	TCGA-CV-A464-01A-11D-A25Y-08	2.75415	29.8395
	TCGA-CV-A465-01A-11D-A25Y-08	4.52331	48.2523
	TCGA-CV-A468-01A-11D-A25Y-08	1.34409	20.5917
	TCGA-CV-A6JD-01A-11D-A31L-08	5.51457	29.1332
	TCGA-CV-A6JE-01A-11D-A31L-08	11.8065	54.568
	TCGA-CV-A6JM-01A-11D-A31L-08	7.84883	44.3979
	TCGA-CV-A6JN-01A-11D-A31L-08	6.20847	37.5255
	TCGA-CV-A6JO-01B-11D-A34J-08	2.65658	30.4181
	TCGA-CV-A6JT-01A-11D-A31L-08	3.95461	25.7229
	TCGA-CV-A6JU-01A-11D-A31L-08	4.40341	33.3018
	TCGA-CV-A6JY-01A-11D-A31L-08	6.80307	57.9958
	TCGA-CV-A6JZ-01A-11D-A31L-08	4.07596	34.8433
	TCGA-CV-A6K0-01B-21D-A31L-08	0.853264	13.7047
	TCGA-CV-A6K1-01A-11D-A31L-08	4.5469	22.9202
	TCGA-CV-A6K2-01A-11D-A31L-08	3.51852	28.1694
	TCGA-CX-7082-01A-11D-2012-08	12.4533	67.6986
	TCGA-CX-7085-01A-21D-2012-08	1.71811	23.9443
	TCGA-CX-7086-01A-11D-2078-08	8.61637	54.8588
	TCGA-CX-7219-01A-11D-2012-08	9.31122	54.6366
	TCGA-CX-A4AQ-01A-11D-A25D-08	8.2013	40.8993
	TCGA-D6-6515-01A-21D-1870-08	1.92404	25.6274
	TCGA-D6-6516-01A-11D-1870-08	6.54102	46.7772
	TCGA-D6-6517-01A-11D-1870-08	4.91433	35.6821
	TCGA-D6-6823-01A-11D-1912-08	8.38707	68.0021
	TCGA-D6-6824-01A-11D-1912-08	0.687548	12.1304
	TCGA-D6-6825-01A-21D-1912-08	4.58042	33.9547
	TCGA-D6-6826-01A-11D-1912-08	4.51713	40.1826
	TCGA-D6-6827-01A-11D-1912-08	12.7059	78.0104
	TCGA-D6-8568-01A-11D-2394-08	4.1534	33.3337
	TCGA-D6-8569-01A-11D-2394-08	6.86931	39.2965
	TCGA-D6-A4Z9-01A-11D-A25D-08	5.30096	32.1853
	TCGA-D6-A4ZB-01A-11D-A25D-08	3.32963	41.9604
	TCGA-D6-A6EK-01A-11D-A31L-08	5.20682	37.1946
	TCGA-D6-A6EM-01A-21D-A31L-08	5.10111	44.7571
	TCGA-D6-A6EN-01A-11D-A31L-08	5.27383	32.3929
	TCGA-D6-A6EO-01A-11D-A31L-08	5.29265	22.0316
	TCGA-D6-A6EP-01A-11D-A31L-08	17.7103	61.2889
	TCGA-D6-A6EQ-01A-11D-A31L-08	9.06504	48.8399
	TCGA-D6-A6ES-01A-12D-A31L-08	6.23487	27.9685
	TCGA-D6-A74Q-01A-11D-A34J-08	8.38104	39.7017
	TCGA-DQ-5624-01A-01D-1870-08	3.29702	37.2417
	TCGA-DQ-5625-01A-01D-1870-08	4.0708	30.1768
	TCGA-DQ-5629-01A-01D-1870-08	10.9356	50.1832
	TCGA-DQ-5630-01A-01D-1870-08	2.34114	26.6108
	TCGA-DQ-5631-01A-01D-1870-08	5.00236	33.6405
	TCGA-DQ-7588-01A-11D-2078-08	7.10098	30.3264
	TCGA-DQ-7591-01A-11D-2078-08	4.42759	19.3476
	TCGA-DQ-7592-01A-11D-2078-08	7.44926	52.2876
	TCGA-DQ-7593-01A-11D-2229-08	4.53431	47.2898
	TCGA-DQ-7596-01A-11D-2229-08	2.92989	34.0269
	TCGA-F7-7848-01A-11D-2129-08	5.33157	31.033
	TCGA-F7-8298-01A-11D-2394-08	7.91667	44.0147
	TCGA-F7-8489-01A-31D-2394-08	3.20543	36.2196
	TCGA-F7-A50G-01A-11D-A25Y-08	4.40816	40.8471
	TCGA-F7-A50I-01A-11D-A28R-08	6.75951	50.5113
	TCGA-F7-A50J-01A-21D-A28R-08	3.64759	39.658
	TCGA-F7-A61S-01A-11D-A28R-08	4.88635	35.4599
	TCGA-F7-A61V-01A-11D-A28R-08	4.99313	27.3904
	TCGA-F7-A61W-01A-11D-A28R-08	5.68738	23.7153
	TCGA-F7-A620-01A-11D-A28R-08	3.3078	31.6673
	TCGA-F7-A622-01A-11D-A28R-08	6.76193	34.1336
	TCGA-F7-A623-01A-11D-A28R-08	4.28571	44.478
	TCGA-F7-A624-01A-22D-A30E-08	4.1958	26.9564
	TCGA-H7-7774-01A-21D-2078-08	6.18192	37.1138
	TCGA-H7-8501-01A-11D-2394-08	3.65591	27.1013
	TCGA-H7-A6C4-01A-11D-A30E-08	3.10755	29.5834
	TCGA-H7-A6C5-01A-11D-A30E-08	5.05051	26.9564
	TCGA-H7-A76A-01A-51D-A34J-08	2.22672	25.0902
	TCGA-HD-7229-01A-11D-2012-08	6.06777	35.011
	TCGA-HD-7753-01A-11D-2078-08	8.36039	44.9132
	TCGA-HD-7754-01A-11D-2078-08	4.94505	21.8776
	TCGA-HD-7831-01A-11D-2129-08	5.3991	44.5261
	TCGA-HD-7832-01A-11D-2129-08	6.41026	28.5115
	TCGA-HD-8224-01A-11D-2394-08	7.55955	42.0958
	TCGA-HD-8314-01A-11D-2394-08	4.55777	29.0147
	TCGA-HD-8634-01A-11D-2394-08	3.25845	36.8031
	TCGA-HD-8635-01A-11D-2394-08	4.94238	33.5847
	TCGA-HD-A4C1-01A-11D-A24D-08	4.57875	25.9196
	TCGA-HD-A633-01A-11D-A28R-08	5.42454	27.1727
	TCGA-HD-A634-01A-11D-A28R-08	5.19425	19.1255
	TCGA-HD-A6HZ-01A-12D-A31L-08	5.03509	46.6564
	TCGA-HD-A6I0-01A-11D-A31L-08	5.24799	28.353
	TCGA-IQ-7630-01A-11D-2078-08	6.66667	37.2018
	TCGA-IQ-7631-01A-11D-2078-08	6.17647	26.1635
	TCGA-IQ-7632-01A-11D-2078-08	1.83323	25.8206
	TCGA-IQ-A61E-01A-22D-A30E-08	6.59592	50.6581
	TCGA-IQ-A61G-01A-11D-A30E-08	7.62231	41.1934
	TCGA-IQ-A61H-01A-11D-A30E-08	5.311	41.5577
	TCGA-IQ-A61I-01A-11D-A30E-08	5.31469	26.2041
	TCGA-IQ-A61J-01A-11D-A30E-08	4.25197	31.5198
	TCGA-IQ-A61K-01A-11D-A30E-08	3.51365	25.0329
	TCGA-IQ-A61L-01A-11D-A30E-08	5.57229	45.7135
	TCGA-IQ-A61O-01A-11D-A30E-08	4.08361	37.6716
	TCGA-IQ-A6SG-01A-12D-A34J-08	9.79919	62.2365
	TCGA-IQ-A6SH-01A-12D-A34J-08	7.42074	50.5294
	TCGA-KU-A66S-01A-21D-A30E-08	11.5435	62.2772
	TCGA-KU-A66T-01A-11D-A30E-08	11.7704	65.314
	TCGA-KU-A6H7-01A-11D-A31L-08	5.2379	42.0197
	TCGA-KU-A6H7-06A-21D-A31L-08	5.09405	20.0194
	TCGA-KU-A6H8-01A-21D-A34J-08	2.06782	23.9129
	TCGA-MT-A51W-01A-21D-A25Y-08	4.97572	45.8574
	TCGA-MT-A51X-01A-11D-A25Y-08	6.95847	59.6891
	TCGA-MT-A67A-01A-11D-A30E-08	4.41558	28.6411
	TCGA-MT-A67D-01A-31D-A30E-08	3.92546	37.6352
	TCGA-MT-A67F-01A-11D-A30E-08	2.4607	28.0914
	TCGA-MT-A67G-01A-11D-A30E-08	4.06884	43.9296
	TCGA-MT-A7BN-01A-12D-A34J-08	8.55747	52.2871
	TCGA-MZ-A5BI-01A-31D-A34J-08	7.03354	45.1358
	TCGA-MZ-A6I9-01A-11D-A31L-08	3.50832	28.4079
	TCGA-MZ-A7D7-01A-21D-A34J-08	6.66954	50.0706
	TCGA-P3-A5Q5-01A-11D-A28R-08	3.76707	27.6514
	TCGA-P3-A5Q6-01A-11D-A28R-08	6.99572	45.0677
	TCGA-P3-A5QA-01A-11D-A28R-08	3.62812	32.9467
	TCGA-P3-A5QE-01A-11D-A28R-08	4.46834	20.3111
	TCGA-P3-A5QF-01A-11D-A28R-08	7.93651	32.9467
	TCGA-P3-A6SW-01A-11D-A34J-08	2.84314	36.1306
	TCGA-P3-A6SX-01A-11D-A34J-08	9.56479	47.9212
	TCGA-P3-A6T0-01A-12D-A34J-08	6.59475	31.2573
	TCGA-P3-A6T2-01A-11D-A34J-08	4.64535	18.992
	TCGA-P3-A6T3-01A-11D-A34J-08	4.28618	34.3127
	TCGA-P3-A6T4-01A-11D-A34J-08	6.3928	48.0668
	TCGA-P3-A6T5-01A-11D-A34J-08	3.71687	37.4723
	TCGA-P3-A6T6-01A-11D-A34J-08	6.3826	30.0584
	TCGA-P3-A6T7-01A-11D-A34J-08	4.3701	27.6676
	TCGA-P3-A6T8-01A-11D-A34J-08	4.21304	33.0159
	TCGA-QK-A64Z-01A-11D-A30E-08	4.47154	34.3763
	TCGA-QK-A652-01A-11D-A30E-08	4.22188	38.7699
	TCGA-QK-A6IF-01A-11D-A31L-08	5.76923	26.3522
	TCGA-QK-A6IG-01A-11D-A31L-08	8.25792	59.4669
	TCGA-QK-A6IH-01A-11D-A31L-08	10.9929	41.7824
	TCGA-QK-A6II-01A-11D-A31L-08	4.39421	24.0534
	TCGA-QK-A6IJ-01A-11D-A31L-08	1.96175	26.8745
	TCGA-QK-A6V9-01A-11D-A34J-08	4.93721	28.435
	TCGA-QK-A6VB-01A-12D-A34J-08	10.2188	58.7632
	TCGA-QK-A6VC-01A-23D-A34J-08	3.04034	37.3867
	TCGA-QK-A8Z7-01A-11D-A391-08	12.5068	53.3603
	TCGA-QK-A8Z8-01A-11D-A391-08	5.34137	25.2802
	TCGA-QK-A8Z9-01B-11D-A391-08	7.73754	51.6226
	TCGA-QK-A8ZA-01A-11D-A391-08	12.0765	55.419
	TCGA-QK-A8ZB-01A-11D-A391-08	5.35714	40.4357
	TCGA-QK-AA3J-01A-11D-A391-08	8.11538	33.4788
	TCGA-QK-AA3K-01A-11D-A391-08	6.41002	41.6895
	TCGA-RS-A6TO-01A-32D-A34J-08	4.51411	38.8172
	TCGA-RS-A6TP-01A-12D-A34J-08	6.01942	22.311
	TCGA-T2-A6WX-01A-12D-A34J-08	3.39938	23.7487
	TCGA-T2-A6WZ-01A-21D-A34J-08	8.11034	41.7514
	TCGA-T2-A6X0-01A-11D-A34J-08	6.57852	31.3344
	TCGA-T2-A6X2-01A-12D-A34J-08	4.03893	20.4594
	TCGA-T3-A92M-01A-31D-A391-08	3.49576	33.9763
	TCGA-T3-A92N-01A-11D-A391-08	12.3197	51.8731
	TCGA-TN-A7HI-01A-11D-A34J-08	7.18294	36.9927
	TCGA-TN-A7HJ-01A-12D-A34J-08	2.82258	33.4781
	TCGA-TN-A7HL-01A-11D-A34J-08	4.16072	28.3641
	TCGA-UF-A718-01A-22D-A34J-08	4.01786	27.2314
	TCGA-UF-A719-01A-12D-A34J-08	10.9498	68.683
	TCGA-UF-A71A-01A-22D-A34J-08	9.92729	48.6744
	TCGA-UF-A71A-06A-11D-A391-08	10.4983	50.3061
	TCGA-UF-A71B-01A-12D-A34J-08	5.25127	35.4281
	TCGA-UF-A71D-01A-12D-A34J-08	6.96351	42.7005
	TCGA-UF-A71E-01A-31D-A34J-08	7.24528	38.3638
	TCGA-UF-A7J9-01A-12D-A34J-08	5.99078	39.3343
	TCGA-UF-A7JA-01A-12D-A34J-08	2.93917	36.2226
	TCGA-UF-A7JC-01A-21D-A34J-08	9.21053	38.4378
	TCGA-UF-A7JD-01A-11D-A34J-08	7.19026	53.1051
	TCGA-UF-A7JF-01A-11D-A34J-08	5.65671	28.8366
	TCGA-UF-A7JH-01A-21D-A34J-08	12.3737	57.1527
	TCGA-UF-A7JJ-01A-11D-A34J-08	2.49723	32.7044
	TCGA-UF-A7JK-01A-11D-A34J-08	7.14286	44.478
	TCGA-UF-A7JO-01A-11D-A34J-08	4.7235	39.2172
	TCGA-UF-A7JS-01A-11D-A34J-08	5.81473	30.3961
	TCGA-UF-A7JT-01A-11D-A34J-08	4.39269	31.6034
	TCGA-UF-A7JV-01A-11D-A34J-08	2.78052	18.904
	TCGA-UP-A6WW-01A-12D-A34J-08	4.7952	17.4852
	TCGA-WA-A7GZ-01A-11D-A34J-08	7.44339	41.7621
	TCGA-WA-A7H4-01A-21D-A34J-08	2.10317	29.1272
